# Supplementary material for: Chelerythrine Chloride Downregulates β-Catenin and Inhibits Stem Cell Properties of Non-Small Cell Lung Carcinoma
Source: Molecules. 2020 Jan 6;25(1):224. doi: 10.3390/molecules25010224 (PMC6983151; doi:10.3390/molecules25010224)
Supplement: Supplementary file 1 [file molecules-25-00224-s001.zip]

Archive with 13 entries (13 files):
- Spreadsheet S6-dose–response, migration and invasion of NCI-H1703 after CC treatment.xlsx
- Figure S1-kinetic dose–response curve of NCI-H1703 in independent experiment 2.xls
- Figure S2-kinetic dose–response curve of SK-LU-1 in independent experiment 2.xls
- Figure S3-kinetic dose–response curve of HLCSC in independent experiment 2.xls
- Figure S4-kinetic dose–response curve of IMR-90 in independent experiment 1.xls
- Figure S5-kinetic dose–response curve of IMR-90 in independent experiment 2.xls.xls
- Figure S6-compilation of soft agar micrographs after CC treatment.zip
- Figure S7-compilation of western blots of MYC, β-catenin and SOX2 in NCI-H1703 after CC treatment.png
- Spreadsheet S1-raw data for dose–response curve of chelerythrine chloride.xlsx
- Spreadsheet S2-raw data for IC20, IC50 and IC80 values of chelerythrine chloride.xlsx
- Spreadsheet S3-raw data for quantification of cell count with positive nuclear β-catenin after CC treatment.xlsx
- Spreadsheet S4-Cell viability, cytotoxicity and apoptosis after CC treatment as evaluated using ApoTox-Glo.xlsx
- Spreadsheet S5-dose–response of CC in spheroid vs monolayer model of NCI-H1703.xlsx
