# Supplementary material for: Chelerythrine Chloride Downregulates β-Catenin and Inhibits Stem Cell Properties of Non-Small Cell Lung Carcinoma
Source: Molecules. 2020 Jan 6;25(1):224. doi: 10.3390/molecules25010224 (PMC6983151; doi:10.3390/molecules25010224)
Supplement: Supplementary file 1 [file molecules-25-00224-s001.zip › Spreadsheet S6-dose–response, migration and invasion of NCI-H1703 after CC treatment.xlsx]

## Sheet: migration and invasion at t=16
data point for t = 16 hr
	N1							N2							N3
		migration							migration							migration
			lower chamber	matrigel	CC	CI	average			lower chamber	matrigel	CC	CI	average			lower chamber	matrigel	CC	CI	average
		control	-	-	-	0.119			control	-	-	-	0.0935			control	-	-	-	0.1914
						0.1063							0.0317							0.1752
							0.11265							0.0626							0.1833
		control	10% FBS	-	-	1.062			control	10% FBS	-	-	1.407			control	10% FBS	-	-	1.3473
						1.0182							1.1507							1.3091
						0.9611							1.0832							1.0922
						0.934							1.0282							0.8863
		0.75	10% FBS	-	0.75	0.9239			0.75	10% FBS	-	0.75	0.8955			0.75	10% FBS	-	0.75	1.2613
						0.857							0.8713							1.0271
		1.5	10% FBS	-	1.5	0.426			1.5	10% FBS	-	1.5	0.6776			1.5	10% FBS	-	1.5	0.6181
						0.4006							0.6678							0.5567
		3	10% FBS	-	3	0.0432			3	10% FBS	-	3	0.1384			3	10% FBS	-	3	0.0924
						0.0193							-0.0062							0.0695
	N1							N2							N3
		Invasion							Invasion							Invasion
			lower chamber	matrigel	CC					lower chamber	matrigel	CC					lower chamber	matrigel	CC	CI
		control	-	1:30	-	0.4496			control	-	1:30	-	0.3721			control	-	1:30	-	0.0778
						0.4301							0.3268							0.0345
							0.43985							0.34945							0.05615
		control	10% FBS	1:30	-	0.7638			control	10% FBS	1:30	-	1.4476			control	10% FBS	1:30	-	0.8679
						0.73							1.2279							0.7425
						0.6715							1.0925							0.5391
						0.5629							1.0815							0.5147
		0.75	10% FBS	1:30	0.75	0.7462			0.75	10% FBS	1:30	0.75	0.904			0.75	10% FBS	1:30	0.75	0.7133
						0.548							0.8533							0.578
		1.5	10% FBS	1:30	1.5	0.2887			1.5	10% FBS	1:30	1.5	0.8038			1.5	10% FBS	1:30	1.5	0.5491
						0.1886							0.6941							0.4596
		3	10% FBS	1:30	3	0.0565			3	10% FBS	1:30	3	0.0691			3	10% FBS	1:30	3	0.0654
						0.0283							0.0564							0.0174
		migration	N1	N2	N3			invasion	N1	N2	N3
		control	0.94935	1.3444	1.164			control	0.32395	1.09815	0.81175
			0.90555	1.0881	1.1258				0.29015	0.87845	0.68635
			0.84845	1.0206	0.9089				0.23165	0.74305	0.48295
			0.82135	0.9656	0.703				0.12305	0.73205	0.45855
		average	0.881175	1.10468	0.975425			average	0.2422	0.862925	0.6099
		0.75	0.81125	0.8329	1.078			0.75	0.30635	0.55455	0.65715
			0.74435	0.8087	0.8438				0.10815	0.50385	0.52185
		average	0.7778	0.8208	0.9609			average	0.20725	0.5292	0.5895
		1.5	0.31335	0.615	0.4348			1.5	-0.15115	0.45435	0.49295
			0.28795	0.6052	0.3734				-0.25125	0.34465	0.40345
		average	0.30065	0.6101	0.4041			average	-0.2012	0.3995	0.4482
		3	-0.06945	0.0758	-0.0909			3	-0.38335	-0.28035	0.00925
			-0.09335	-0.0688	-0.1138				-0.41155	-0.29305	-0.03875
			-0.0814	0.0035	-0.10235				-0.39745	-0.2867	-0.01475
Migration percentage			N1	N2	N3	Invasion percentage			N1	N2	N3
		control	1.07737	1.21701	1.19333			control	1.33753	1.27259	1.33096
			1.02766	0.984996	1.15416				1.19798	1.01799	1.12535
			0.962862	0.923892	0.931799				0.956441	0.861083	0.791851
			0.932108	0.874103	0.720711				0.508051	0.848336	0.751845
		average	1	1	1			average	1	1	1
		0.75	0.920646	0.753977	1.10516			0.75	1.26486	0.64264	1.07747
			0.844724	0.732071	0.865059				0.446532	0.583886	0.855632
		average	0.882685	0.743024	0.985109			average	0.855698	0.613263	0.966552
		1.5	0.355605	0.556725	0.445754			1.5	-0.624071	0.526523	0.808247
			0.32678	0.547853	0.382807				-1.03737	0.399397	0.661502
		average	0.341192	0.552289	0.414281			average	-0.830718	0.46296	0.734875
		3	-0.0788152	0.0686175	-0.0931901			3	-1.58278	-0.324883	0.0151664
			-0.105938	-0.0622808	-0.116667				-1.69922	-0.339601	-0.063535
		average	-0.0923767	0.00316835	-0.104929			average	-1.641	-0.332242	-0.0241843

## Sheet: dose-response at t =16
	N1		CI	%		N2		CI	%
		control	1.7829	0.980707			control	1.5024	1.03074
			1.6073	0.884116				1.4128	0.969265
			2.0554	1.1306
			1.8263	1.00458
		average	1.81798	1			average	1.4576	1
		1.56	1.3351	0.734389			1.56	1.2452	0.854281
			1.3382	0.736094				1.2494	0.857162
		average	1.33665	0.735241			average	1.2473	0.855722
		3.13	1.102	0.606169			3.13	0.9398	0.644759
			1.0649	0.585762				0.7687	0.527374
		average	1.08345	0.595965			average	0.85425	0.586066
