# Supplementary material for: Chelerythrine Chloride Downregulates β-Catenin and Inhibits Stem Cell Properties of Non-Small Cell Lung Carcinoma
Source: Molecules. 2020 Jan 6;25(1):224. doi: 10.3390/molecules25010224 (PMC6983151; doi:10.3390/molecules25010224)
Supplement: Supplementary file 1 [file molecules-25-00224-s001.zip › Figure S1-kinetic dose–response curve of NCI-H1703 in independent experiment 2.xls]

## Sheet: Plot
Normalize Time: 20:04:52
Time (Hour)	Time (hh:mm:ss)	Y (A1,A2)	SD (A1,A2)	Y (B1,B2)	SD (B1,B2)	Y (C1,C2)	SD (C1,C2)	Y (D1,D2)	SD (D1,D2)	Y (E1,E2)	SD (E1,E2)	Y (F1,F2)	SD (F1,F2)	Y (H1,H2,H3,H4)	SD (H1,H2,H3,H4)
0	00:00:00	0	0	0	0	0	0	0	0	0	0	0	0	0	0
0.608333	00:36:30	0.079	0.0215	0.0638	0.0014	0.0365	0.0219	0.0064	0.0054	-0.0029	0.0005	0.03	0.0088	0.1108	0.0627
0.859167	00:51:33	0.0715	0.0183	0.0683	0	0.0624	0.0134	0.0561	0.0029	0.0571	0.003	0.0506	0.0075	0.0758	0.031
1.2775	01:16:39	0.0898	0.0187	0.0892	0.0147	0.0534	0.0456	0.0888	0.0149	0.0869	0.002	0.0909	0.012	0.093	0.0379
1.61222	01:36:44	0.1096	0.0249	0.1046	0.0157	0.0528	0.0452	0.0637	0.0531	0.1014	0.0033	0.0728	0.0364	0.1031	0.0408
2.02972	02:01:47	0.119	0.0307	0.1201	0.0302	0.0601	0.0522	0.0868	0.0511	0.1174	0.0145	0.0929	0.0379	0.1047	0.0428
2.44694	02:26:49	0.1324	0.028	0.1354	0.0266	0.0701	0.0539	0.1009	0.0483	0.1314	0.0129	0.0986	0.0396	0.1094	0.0496
2.865	02:51:54	0.1461	0.0335	0.1483	0.0258	0.0794	0.0545	0.1126	0.0497	0.1471	0.0122	0.1004	0.0309	0.1223	0.0607
3.28361	03:17:01	0.1596	0.0345	0.1573	0.0197	0.0921	0.048	0.1128	0.0419	0.1522	0.0147	0.1002	0.0262	0.1442	0.0531
3.61778	03:37:04	0.172	0.0315	0.1653	0.0255	0.1054	0.0602	0.1236	0.0416	0.1585	0.0312	0.1153	0.0278	0.1425	0.0496
4.03556	04:02:08	0.184	0.0338	0.1792	0.0227	0.1141	0.0513	0.1254	0.0315	0.1729	0.0202	0.1178	0.0202	0.1579	0.0539
4.45361	04:27:13	0.2036	0.0316	0.1913	0.0197	0.133	0.0478	0.1348	0.0284	0.1815	0.0208	0.1264	0.0226	0.1744	0.0481
4.87167	04:52:18	0.2169	0.0289	0.2087	0.0219	0.1398	0.0462	0.1513	0.0285	0.1963	0.0202	0.145	0.0172	0.1881	0.0482
5.28972	05:17:23	0.239	0.0288	0.2141	0.0229	0.1599	0.0519	0.1693	0.0356	0.2103	0.0295	0.1638	0.0218	0.2003	0.0456
5.62361	05:37:25	0.2474	0.0272	0.2326	0.0276	0.1678	0.0436	0.1861	0.0309	0.2282	0.0247	0.1746	0.0162	0.2117	0.0514
6.04222	06:02:32	0.272	0.0205	0.2522	0.0373	0.188	0.0576	0.21	0.0285	0.2528	0.0332	0.201	0.0152	0.2182	0.0564
6.46083	06:27:39	0.2922	0.0181	0.2647	0.0454	0.2139	0.0456	0.2336	0.0283	0.2764	0.0254	0.2205	0.0117	0.2407	0.0537
6.87889	06:52:44	0.3194	0.0197	0.2902	0.0377	0.2442	0.0444	0.2485	0.0351	0.2966	0.0268	0.2433	0.0149	0.267	0.0499
7.29639	07:17:47	0.3499	0.0233	0.3142	0.0346	0.2723	0.0401	0.2745	0.0373	0.3191	0.0297	0.2726	0.0153	0.2861	0.0534
7.63083	07:37:51	0.3693	0.0198	0.3332	0.0364	0.2889	0.0476	0.304	0.0369	0.3484	0.0375	0.3073	0.0119	0.2858	0.0626
8.04944	08:02:58	0.3978	0.0186	0.3616	0.0336	0.3185	0.0484	0.3381	0.033	0.375	0.0355	0.3312	0.0136	0.3093	0.0608
8.4675	08:28:03	0.43	0.0238	0.3945	0.0272	0.3546	0.0416	0.3675	0.0322	0.4027	0.043	0.3672	0.0151	0.3326	0.0568
8.885	08:53:06	0.4511	0.021	0.424	0.0215	0.3826	0.0376	0.3884	0.0339	0.4322	0.0262	0.391	0.0277	0.3657	0.0543
9.38833	09:23:18	0.4818	0.0147	0.4546	0.0294	0.4197	0.0394	0.4273	0.029	0.4762	0.0236	0.4284	0.0142	0.3875	0.0637
9.7225	09:43:21	0.5092	0.0168	0.4802	0.0232	0.4452	0.0363	0.4531	0.0293	0.4943	0.0278	0.4557	0.0215	0.4085	0.0504
10.0572	10:03:26	0.5325	0.0174	0.5005	0.0217	0.4725	0.032	0.4765	0.0277	0.5217	0.0304	0.4805	0.0218	0.4275	0.0446
10.5583	10:33:30	0.5611	0.0212	0.5332	0.0263	0.5101	0.0293	0.5069	0.0281	0.5584	0.0182	0.5075	0.0192	0.4606	0.0536
10.8925	10:53:33	0.5882	0.0114	0.5543	0.0168	0.5282	0.0323	0.532	0.022	0.5775	0.0189	0.5383	0.0211	0.481	0.0432
11.3942	11:23:39	0.6155	0.012	0.5814	0.0125	0.5652	0.0316	0.5697	0.0231	0.6091	0.0229	0.5754	0.0218	0.5143	0.0373
11.7283	11:43:42	0.633	0.012	0.605	0.0133	0.5936	0.0222	0.5855	0.0215	0.6329	0.02	0.5936	0.023	0.5392	0.037
12.0628	12:03:46	0.6553	0.0178	0.6272	0.0199	0.6118	0.0307	0.6112	0.0188	0.6583	0.01	0.6137	0.0151	0.558	0.0385
12.5642	12:33:51	0.6759	0.009	0.6502	0.0237	0.6449	0.0181	0.6386	0.0198	0.686	0.0036	0.6378	0.0063	0.5913	0.0446
12.8986	12:53:55	0.6924	0.0062	0.6712	0.0163	0.6635	0.0086	0.652	0.0184	0.6959	0.0033	0.6592	0.0139	0.6166	0.0396
13.4003	13:24:01	0.7189	0.0076	0.6984	0.02	0.6932	0.0082	0.6843	0.0172	0.7268	0.0086	0.6912	0.0049	0.6451	0.0405
13.7342	13:44:03	0.7424	0.0111	0.7232	0.0209	0.7122	0.0187	0.7116	0.0142	0.7525	0.0025	0.7203	0.0057	0.6637	0.032
14.0681	14:04:05	0.754	0.0036	0.7364	0.0205	0.7352	0.0086	0.7215	0.0149	0.7655	0.0052	0.7297	0.0057	0.6855	0.0341
14.5692	14:34:09	0.7815	0.0009	0.7642	0.0153	0.7603	0.0203	0.757	0.0069	0.7942	0.0022	0.7637	0.0017	0.7157	0.0267
14.9039	14:54:14	0.7961	0.0039	0.7819	0.0231	0.7753	0.0132	0.7714	0.008	0.8109	0.0058	0.78	0.0013	0.7344	0.0291
15.4044	15:24:16	0.8161	0.0077	0.8028	0.0238	0.8046	0.0041	0.7805	0.0017	0.8263	0.0097	0.798	0.0043	0.7677	0.0286
15.7392	15:44:21	0.833	0.0107	0.817	0.0252	0.8229	0.0021	0.8018	0.0042	0.8449	0.0186	0.8156	0.0005	0.7808	0.0305
16.0736	16:04:25	0.8453	0.005	0.8314	0.0203	0.8362	0.0025	0.8157	0.0066	0.855	0.0103	0.8338	0.0015	0.8051	0.0196
16.575	16:34:30	0.8695	0.0062	0.8506	0.0165	0.8628	0.0083	0.8379	0.0032	0.8726	0.0142	0.8539	0.0046	0.8356	0.0202
16.9086	16:54:31	0.8861	0.002	0.859	0.0107	0.8736	0.0033	0.8663	0.0022	0.8802	0.0056	0.8777	0.0048	0.8587	0.0025
17.4094	17:24:34	0.9067	0.0034	0.8827	0.0144	0.8908	0.0092	0.8847	0.01	0.9035	0.0069	0.9022	0.004	0.8762	0.0085
17.7436	17:44:37	0.9102	0.0011	0.8948	0.0201	0.9059	0.0006	0.8929	0.0121	0.9099	0.0151	0.9097	0.002	0.8947	0.0028
18.0772	18:04:38	0.9269	0.0006	0.9107	0.0156	0.9191	0.0012	0.9082	0.0073	0.9219	0.0097	0.9248	0.0035	0.9144	0.0123
18.5783	18:34:42	0.9492	0.0023	0.931	0.0023	0.9436	0.0096	0.9394	0.0089	0.9437	0.003	0.9482	0.0001	0.9345	0.0132
18.9128	18:54:46	0.9676	0.0035	0.9522	0.0108	0.9623	0.0009	0.9477	0.0137	0.9607	0.0065	0.9593	0.0058	0.9531	0.0029
19.4139	19:24:50	0.9816	0.0011	0.9717	0.0079	0.9803	0.0042	0.9697	0.0045	0.9816	0.0001	0.9746	0.0036	0.965	0.008
19.7475	19:44:51	0.9885	0.0053	0.9812	0	0.9895	0.0081	0.9897	0	0.9892	0.0068	0.9927	0.0024	0.978	0.0092
20.0811	20:04:52	1	0	1	0	1	0	1	0	1	0	1	0	1	0
20.5481	20:32:53	0.6157	0.0697	0.4815	0.0197	0.5726	0.1825	0.8112	0.0867	0.8953	0.0523	0.9785	0.0021	1.0183	0.0743
20.9656	20:57:56	0.6281	0.0814	0.4302	0.0103	0.3738	0.1093	0.5804	0.1365	0.9082	0.0198	0.9299	0.0374	0.9838	0.0393
21.2994	21:17:58	0.6255	0.0728	0.3917	0.0028	0.2977	0.0631	0.3947	0.1063	0.9079	0.0283	0.9253	0.0303	0.9894	0.0215
21.7175	21:43:03	0.6197	0.0654	0.3671	0.0106	0.2481	0.0145	0.2907	0.0647	0.8944	0.0235	0.9409	0.0138	1.0263	0.0339
22.1356	22:08:08	0.6115	0.0839	0.3561	0.0035	0.222	0.0076	0.2381	0.0369	0.8817	0.0299	0.9411	0.0004	1.0635	0.0401
22.5531	22:33:11	0.613	0.0903	0.3539	0.0044	0.2092	0.001	0.2019	0.023	0.865	0.0172	0.9489	0.0001	1.0847	0.0294
22.9703	22:58:13	0.6148	0.0928	0.3526	0.0073	0.1977	0.0093	0.191	0.012	0.8549	0.0204	0.9541	0.0058	1.1037	0.0337
23.305	23:18:18	0.6175	0.0924	0.3491	0.0039	0.1961	0.0065	0.1768	0.0104	0.847	0.0352	0.9532	0.0056	1.1228	0.0309
23.7231	23:43:23	0.6181	0.09	0.348	0.0034	0.183	0.0026	0.1751	0.0095	0.8465	0.0392	0.9581	0.0221	1.1512	0.041
24.14	24:08:24	0.6214	0.0896	0.3498	0.0119	0.1821	0.0123	0.169	0.0043	0.8496	0.033	0.9765	0.0038	1.1764	0.0354
24.5578	24:33:28	0.623	0.0905	0.3479	0.0086	0.1746	0.0054	0.1674	0.0053	0.8581	0.0363	0.9886	0.0157	1.212	0.0531
24.9758	24:58:33	0.6213	0.0894	0.3497	0.0084	0.171	0.0076	0.1677	0.005	0.8668	0.0313	1.0109	0.0134	1.2415	0.0556
25.3106	25:18:38	0.619	0.0943	0.3455	0.0078	0.1714	0.0101	0.163	0.0036	0.8763	0.0342	1.0217	0.0068	1.2686	0.0588
25.7281	25:43:41	0.6223	0.0876	0.3475	0.021	0.1655	0.0215	0.1657	0.0026	0.8881	0.021	1.0393	0.0015	1.2925	0.0491
26.1458	26:08:45	0.6245	0.0883	0.3447	0.0205	0.1639	0.021	0.1666	0.0003	0.8979	0.0195	1.0593	0.0024	1.3154	0.0491
26.5639	26:33:50	0.6211	0.0921	0.348	0.0124	0.1594	0.0158	0.1606	0.0002	0.911	0.029	1.0825	0.0085	1.3441	0.059
26.9819	26:58:55	0.6226	0.0874	0.3465	0.0137	0.1557	0.0118	0.1608	0.0025	0.9203	0.0276	1.092	0.0052	1.3651	0.0633
27.3156	27:18:56	0.6258	0.0804	0.3472	0.0226	0.1557	0.0163	0.1534	0.005	0.9242	0.0329	1.101	0.0033	1.389	0.0696
27.7333	27:44:00	0.6241	0.0779	0.3445	0.0171	0.1505	0.0079	0.1539	0.001	0.9362	0.0327	1.1202	0.0037	1.4135	0.0749
28.1514	28:09:05	0.6224	0.0823	0.3492	0.0217	0.1471	0.023	0.1559	0.0039	0.9408	0.0239	1.1371	0.0018	1.4321	0.0682
28.5694	28:34:10	0.6231	0.0887	0.3473	0.032	0.1485	0.0195	0.1443	0.0085	0.9443	0.0363	1.1514	0.0053	1.4661	0.0778
28.9864	28:59:11	0.6253	0.0804	0.3459	0.0292	0.1421	0.0152	0.1505	0.0058	0.9536	0.0292	1.1577	0.0067	1.4779	0.0852
29.3208	29:19:15	0.6218	0.0827	0.3455	0.0355	0.1409	0.0194	0.1418	0.0014	0.9552	0.0327	1.16	0.0065	1.4965	0.0878
29.7389	29:44:20	0.6283	0.0757	0.3406	0.0264	0.1297	0.0163	0.1522	0.0001	0.9642	0.0202	1.1815	0.0054	1.5203	0.0925
30.1564	30:09:23	0.6235	0.0828	0.3416	0.0415	0.1292	0.0202	0.1422	0.0001	0.9713	0.0269	1.1939	0.0074	1.5514	0.1016
30.5733	30:34:24	0.6267	0.0744	0.3411	0.0361	0.1225	0.0256	0.1516	0.002	0.9788	0.0178	1.1968	0.008	1.5596	0.0942
30.9911	30:59:28	0.624	0.0818	0.3429	0.0452	0.125	0.0193	0.1478	0.0015	0.986	0.0209	1.2076	0.0022	1.5836	0.1051
31.3258	31:19:33	0.6297	0.0776	0.3405	0.0351	0.1122	0.0221	0.1467	0.0007	0.9862	0.0136	1.2172	0.0051	1.5986	0.1009
31.7433	31:44:36	0.6244	0.0798	0.3412	0.0438	0.1165	0.0207	0.1468	0.0042	0.999	0.0246	1.2339	0.0004	1.6226	0.1146
32.1606	32:09:38	0.6279	0.0747	0.3407	0.039	0.1134	0.0278	0.1496	0.0004	0.9937	0.0178	1.2349	0.012	1.6334	0.1168
32.5786	32:34:43	0.6288	0.0784	0.3417	0.044	0.1129	0.0275	0.143	0.0038	1.0026	0.0233	1.2406	0.0126	1.6516	0.1252
32.9967	32:59:48	0.6299	0.0757	0.3398	0.0478	0.1147	0.0275	0.1371	0.001	1.0057	0.026	1.2502	0.0037	1.6764	0.1404
33.4142	33:24:51	0.6293	0.0791	0.3409	0.0472	0.1125	0.0278	0.1382	0.0062	1.0117	0.0297	1.2616	0.0081	1.6945	0.14
33.7481	33:44:53	0.6295	0.0769	0.3393	0.0488	0.1122	0.0303	0.1399	0.0043	1.0157	0.0266	1.2662	0.0098	1.7003	0.1444
34.1661	34:09:58	0.6261	0.0728	0.34	0.0548	0.1109	0.0217	0.1483	0.0078	1.0214	0.0188	1.2776	0.0131	1.698	0.1375
34.5842	34:35:03	0.6286	0.0807	0.3392	0.0462	0.1079	0.0321	0.1413	0.0026	1.0289	0.0309	1.2763	0.0089	1.7318	0.1578
35.0017	35:00:06	0.625	0.0713	0.3405	0.0536	0.1037	0.0189	0.1513	0.0037	1.0403	0.0152	1.2946	0.0132	1.7479	0.1583
35.4192	35:25:09	0.626	0.0731	0.3355	0.0515	0.0992	0.026	0.1514	0.0045	1.0538	0.0235	1.3015	0.0202	1.7602	0.1594
35.7536	35:45:13	0.6287	0.0702	0.339	0.0583	0.1105	0.0189	0.1525	0.0044	1.0552	0.0171	1.3072	0.0115	1.7575	0.1583
36.1711	36:10:16	0.632	0.0771	0.3386	0.0584	0.1097	0.0231	0.1493	0.0055	1.0674	0.0228	1.3154	0.0102	1.7802	0.17
36.5881	36:35:17	0.6311	0.0757	0.3427	0.0524	0.1094	0.0236	0.1444	0.0082	1.0765	0.0197	1.3298	0.0048	1.8041	0.1755
37.0053	37:00:19	0.6274	0.0699	0.3345	0.0467	0.0986	0.0278	0.1453	0.0015	1.0899	0.0286	1.3451	0.0094	1.8217	0.1841
37.4233	37:25:24	0.6313	0.0693	0.339	0.0622	0.0998	0.0196	0.1491	0.0054	1.0914	0.0109	1.3508	0.0186	1.8261	0.1778
37.7575	37:45:27	0.6272	0.074	0.335	0.0552	0.0971	0.0305	0.1366	0.0031	1.1006	0.0245	1.3572	0.0004	1.8494	0.1895
38.175	38:10:30	0.6346	0.0713	0.3353	0.0663	0.1012	0.0206	0.1482	0.0076	1.1086	0.0143	1.3767	0.0071	1.8644	0.1862
38.5928	38:35:34	0.6325	0.0658	0.3347	0.0653	0.0908	0.0234	0.1477	0.0043	1.1194	0.0227	1.3837	0.0107	1.884	0.1888
39.0103	39:00:37	0.6286	0.0781	0.3355	0.059	0.1021	0.0265	0.1452	0.0097	1.1211	0.0248	1.3967	0.0049	1.8892	0.1825
39.4283	39:25:42	0.6357	0.0706	0.3328	0.0753	0.0964	0.0251	0.1492	0.0025	1.1307	0.0197	1.405	0.0037	1.9175	0.1842
39.7617	39:45:42	0.6346	0.0744	0.3306	0.0714	0.0993	0.0209	0.1483	0.0062	1.1388	0.015	1.4271	0.0036	1.918	0.1784
40.1792	40:10:45	0.6358	0.0686	0.3329	0.072	0.0905	0.0209	0.1475	0.0026	1.1437	0.021	1.429	0.0064	1.9381	0.1905
40.5972	40:35:50	0.6324	0.0731	0.3225	0.074	0.0981	0.0217	0.1455	0.01	1.1538	0.016	1.4525	0.0051	1.9508	0.1853
41.0147	41:00:53	0.6316	0.0664	0.3245	0.0712	0.0969	0.0239	0.1405	0.0096	1.1658	0.0232	1.4686	0.0154	1.9693	0.1921
41.4314	41:25:53	0.6373	0.069	0.3156	0.0803	0.0847	0.0251	0.1389	0.0011	1.1722	0.0335	1.4777	0.0177	1.9858	0.1965
41.8494	41:50:58	0.6292	0.0735	0.31	0.0826	0.0979	0.022	0.1479	0.0065	1.1807	0.0188	1.4963	0.0031	1.9924	0.1987
42.1842	42:11:03	0.6372	0.0676	0.3097	0.085	0.0855	0.026	0.141	0.0031	1.1916	0.0274	1.5066	0.0061	2.0135	0.2068
42.6017	42:36:06	0.6289	0.0677	0.3092	0.0798	0.0932	0.0206	0.1487	0.0137	1.1948	0.0186	1.5167	0.0015	2.0114	0.1963
43.0194	43:01:10	0.6278	0.0666	0.3078	0.0807	0.093	0.0183	0.1462	0.0079	1.2002	0.0146	1.5223	0.0003	2.0103	0.1933
43.4375	43:26:15	0.6285	0.0605	0.3062	0.0754	0.0934	0.0168	0.1483	0.013	1.2005	0.0222	1.5306	0.0032	2.0098	0.193
43.8556	43:51:20	0.6281	0.059	0.3029	0.0784	0.0896	0.0138	0.1416	0.0092	1.2097	0.019	1.5405	0.0021	2.0302	0.2025
44.1892	44:11:21	0.6292	0.067	0.3045	0.0826	0.0833	0.0159	0.1382	0.0004	1.2138	0.0327	1.5457	0.0078	2.0377	0.2097
44.6069	44:36:25	0.622	0.0667	0.3055	0.0856	0.0923	0.0162	0.1415	0.0043	1.216	0.0212	1.5465	0.008	2.0403	0.2084
45.0244	45:01:28	0.6258	0.063	0.3001	0.0754	0.087	0.0168	0.1382	0.0091	1.2111	0.0275	1.5453	0.0057	2.0341	0.203
45.5269	45:31:37	0.617	0.0649	0.2974	0.0852	0.0874	0.0152	0.1419	0.0014	1.209	0.0198	1.5456	0.0011	2.0343	0.196
45.8608	45:51:39	0.6227	0.0647	0.2997	0.0823	0.0887	0.0168	0.1422	0.0034	1.2088	0.0225	1.5465	0.0042	2.0314	0.1954
46.195	46:11:42	0.6222	0.0624	0.302	0.0894	0.0776	0.0098	0.1317	0.0008	1.2135	0.0326	1.5499	0.0098	2.0501	0.1987
46.6956	46:41:44	0.6257	0.0643	0.3034	0.0902	0.0817	0.0188	0.1321	0.0029	1.2214	0.0263	1.5577	0.0094	2.0623	0.2032
47.0297	47:01:47	0.6159	0.0625	0.2962	0.0945	0.0829	0.0089	0.1375	0.0008	1.2158	0.0294	1.5563	0.0009	2.0811	0.2064
47.5308	47:31:51	0.6232	0.0609	0.2966	0.0855	0.0849	0.013	0.1363	0.002	1.219	0.0183	1.5696	0.0098	2.0872	0.2041
47.8644	47:51:52	0.6229	0.0652	0.3007	0.0939	0.0764	0.0176	0.127	0.0062	1.2325	0.0276	1.5879	0.001	2.1046	0.2116
48.1989	48:11:56	0.6198	0.0534	0.2995	0.0897	0.0866	0.0123	0.1378	0.0026	1.2292	0.0215	1.5848	0.0005	2.111	0.2096
48.6997	48:41:59	0.6199	0.0562	0.2994	0.0915	0.0828	0.0171	0.1354	0.0045	1.2373	0.0288	1.6003	0.0098	2.1341	0.213
49.0333	49:02:00	0.6241	0.0638	0.2996	0.0947	0.0788	0.0108	0.1326	0.0041	1.2395	0.0116	1.6134	0.0053	2.1314	0.2033
49.5339	49:32:02	0.6189	0.0565	0.2997	0.095	0.0778	0.0135	0.1282	0.0015	1.2562	0.0131	1.6273	0.0086	2.1458	0.208
49.8678	49:52:04	0.6143	0.0528	0.2943	0.0955	0.0817	0.0096	0.1376	0.0023	1.2505	0.0125	1.6267	0.0164	2.1534	0.2072
50.2019	50:12:07	0.6229	0.0554	0.296	0.0913	0.0805	0.0085	0.1368	0.0028	1.2578	0.011	1.638	0.0029	2.16	0.2067
50.7025	50:42:09	0.6176	0.0542	0.2906	0.0948	0.0793	0.0076	0.1356	0.0071	1.262	0.0178	1.6388	0.0174	2.1773	0.2085
51.0361	51:02:10	0.6148	0.0579	0.2966	0.1057	0.0729	0.0076	0.1246	0.0004	1.2689	0.0265	1.6569	0.028	2.1874	0.2036
51.5372	51:32:14	0.6221	0.0569	0.2973	0.1008	0.0728	0.0092	0.131	0.0039	1.2706	0.0222	1.6645	0.0157	2.1925	0.2043
51.8708	51:52:15	0.6174	0.0509	0.2914	0.1003	0.0749	0.007	0.1257	0.0009	1.2806	0.0309	1.6764	0.026	2.222	0.2143
52.3719	52:22:19	0.6273	0.0576	0.2954	0.0983	0.0768	0.0076	0.1334	0.0035	1.2889	0.0161	1.6891	0.0047	2.2383	0.2217
52.7056	52:42:20	0.6184	0.0551	0.2903	0.1024	0.0655	0.0024	0.1243	0.0005	1.3008	0.0139	1.6974	0.0225	2.2498	0.2183
53.0392	53:02:21	0.6263	0.057	0.2973	0.1012	0.0666	0.0159	0.1253	0.0045	1.3014	0.0025	1.7082	0.0151	2.2659	0.219
53.5403	53:32:25	0.6278	0.0516	0.2894	0.0936	0.0734	0.0085	0.1294	0.0008	1.3071	0.0172	1.7151	0.0291	2.2761	0.2195
53.8739	53:52:26	0.6187	0.0558	0.2871	0.1039	0.0636	0.0018	0.1199	0	1.3135	0.0066	1.7205	0.0224	2.2905	0.2176
54.3744	54:22:28	0.6258	0.0519	0.2866	0.101	0.0677	0.0031	0.1223	0.0008	1.3294	0.0087	1.7344	0.0249	2.33	0.2329
54.7081	54:42:29	0.6272	0.0566	0.2843	0.098	0.072	0.0019	0.1276	0.0062	1.3362	0.0098	1.7403	0.0183	2.3386	0.2373
55.0419	55:02:31	0.6271	0.0592	0.2887	0.105	0.062	0.0042	0.126	0.0028	1.3336	0.0025	1.7389	0.0116	2.3369	0.2403
55.5425	55:32:33	0.6222	0.0537	0.2839	0.107	0.0625	0.0014	0.1163	0.005	1.3518	0.0085	1.7566	0.0208	2.3572	0.2455
55.8767	55:52:36	0.6356	0.0526	0.2836	0.0983	0.0666	0.001	0.1232	0.0016	1.3602	0.0198	1.7706	0.0192	2.3766	0.252
56.3772	56:22:38	0.6374	0.0565	0.2852	0.1024	0.0672	0.0075	0.1289	0.0004	1.3592	0.0242	1.776	0.0193	2.3853	0.2579
56.7114	56:42:41	0.6376	0.0538	0.2861	0.105	0.0646	0.0035	0.1271	0.0024	1.3654	0.0167	1.7849	0.0212	2.4016	0.2629
57.0458	57:02:45	0.6301	0.0623	0.2821	0.1144	0.0524	0.0005	0.1241	0.0063	1.3719	0.0101	1.7949	0.0066	2.4168	0.271
57.5469	57:32:49	0.6347	0.0582	0.2861	0.1118	0.0633	0.0039	0.1276	0.0015	1.3765	0.014	1.8007	0.0105	2.4232	0.2744
57.8803	57:52:49	0.6259	0.0557	0.2766	0.1074	0.0558	0.0037	0.1165	0.004	1.3805	0.015	1.8173	0.0092	2.4399	0.2706
58.3808	58:22:51	0.6384	0.055	0.2844	0.1104	0.0624	0.0021	0.1257	0.0014	1.3833	0.021	1.8322	0.0107	2.4686	0.2722
58.7144	58:42:52	0.6397	0.0504	0.2771	0.1058	0.0629	0.0001	0.1188	0.0001	1.3939	0.0126	1.8476	0.0128	2.4736	0.2731
59.0483	59:02:54	0.6414	0.0555	0.283	0.1107	0.0604	0.0032	0.1211	0.0026	1.3987	0.0184	1.8558	0.0092	2.4941	0.2751
59.5494	59:32:58	0.6397	0.0525	0.2768	0.1033	0.0612	0.0002	0.1224	0.0022	1.4081	0.0208	1.8651	0.0208	2.5107	0.2792
59.8836	59:53:01	0.6283	0.0549	0.2768	0.1117	0.0544	0.0069	0.1198	0.0013	1.4014	0.0034	1.8716	0.0212	2.5137	0.282
60.3842	60:23:03	0.6427	0.0517	0.2767	0.1091	0.0601	0.0006	0.1197	0.0023	1.4111	0.0115	1.8917	0.0285	2.5487	0.291
60.7183	60:43:06	0.6438	0.0539	0.2782	0.1115	0.0567	0.0016	0.1215	0.0004	1.4177	0.0072	1.9035	0.0358	2.5604	0.2889
61.0519	61:03:07	0.6335	0.0546	0.277	0.1184	0.0493	0.0012	0.1225	0.0011	1.4155	0.0027	1.9045	0.0221	2.5657	0.2848
61.5525	61:33:09	0.6351	0.0508	0.273	0.1202	0.0467	0.001	0.1172	0.005	1.4281	0.0002	1.9291	0.0266	2.5856	0.2984
61.8867	61:53:12	0.6354	0.0592	0.2752	0.1236	0.048	0.0025	0.1196	0.0051	1.4326	0.0065	1.9379	0.0389	2.6054	0.3042
62.3872	62:23:14	0.645	0.0524	0.2747	0.1153	0.0553	0.0027	0.1126	0.0011	1.446	0.0058	1.9624	0.0394	2.6234	0.301
62.7214	62:43:17	0.6433	0.0533	0.2743	0.1204	0.0548	0.0037	0.1172	0.0011	1.4467	0.0059	1.9692	0.045	2.6355	0.3067
63.0558	63:03:21	0.6433	0.0542	0.2752	0.1186	0.0522	0.0026	0.1202	0.0034	1.4499	0.0075	1.9792	0.0396	2.6472	0.3025
63.5567	63:33:24	0.6406	0.0564	0.2724	0.1242	0.0534	0.002	0.1177	0.0006	1.457	0.0055	1.9882	0.047	2.665	0.298
63.8903	63:53:25	0.64	0.0571	0.272	0.1242	0.0485	0	0.1213	0.0029	1.4592	0.0013	1.9927	0.0397	2.6781	0.3013
64.3908	64:23:27	0.6398	0.0489	0.2647	0.1221	0.045	0.0063	0.1069	0.0034	1.4627	0.0127	2.0141	0.0183	2.6999	0.3103
64.7247	64:43:29	0.6436	0.0522	0.2729	0.1262	0.0455	0.0007	0.1201	0.0032	1.4668	0.0065	2.0093	0.0007	2.7142	0.31
65.2256	65:13:32	0.6483	0.0493	0.2706	0.1217	0.0496	0.0041	0.1158	0.0013	1.4769	0.003	2.0286	0.0098	2.7323	0.3078
65.5594	65:33:34	0.6478	0.0479	0.2662	0.111	0.05	0.0022	0.1093	0.0039	1.486	0.0196	2.0451	0.0233	2.7476	0.3138
65.8928	65:53:34	0.6454	0.0512	0.2689	0.1245	0.0472	0.003	0.1147	0.0022	1.4897	0.0171	2.0495	0.0149	2.7412	0.3152
66.3933	66:23:36	0.6397	0.0554	0.2656	0.1258	0.0432	0.0031	0.1174	0.0048	1.4941	0.0118	2.06	0.0087	2.766	0.3234
66.7275	66:43:39	0.6428	0.053	0.2665	0.1248	0.0471	0.0039	0.1129	0.0014	1.5015	0.0172	2.0737	0.0138	2.769	0.3228
67.2283	67:13:42	0.6311	0.0548	0.2606	0.1267	0.0339	0.0006	0.1145	0.0011	1.5042	0.0164	2.0723	0.0145	2.7786	0.3229
67.5622	67:33:44	0.6376	0.0451	0.2595	0.1284	0.0352	0.0013	0.1078	0.0069	1.5043	0.018	2.0661	0.0178	2.7809	0.3253
67.8961	67:53:46	0.6354	0.0615	0.2588	0.1322	0.0385	0.0053	0.1125	0.0028	1.5017	0.0116	2.0704	0.016	2.7817	0.3254
68.3967	68:23:48	0.6405	0.0567	0.2551	0.1194	0.0425	0.0046	0.1082	0.0106	1.5001	0.0136	2.073	0.0229	2.7924	0.3328
68.7303	68:43:49	0.633	0.0504	0.2497	0.1221	0.0314	0.0009	0.1092	0.0042	1.4986	0.0093	2.0684	0.0201	2.8043	0.3335
69.2308	69:13:51	0.6327	0.0524	0.2529	0.1281	0.0313	0.0054	0.1101	0.0026	1.504	0.0147	2.0822	0.0153	2.8132	0.331
69.565	69:33:54	0.6416	0.0494	0.2469	0.1186	0.038	0.0067	0.1028	0.0027	1.5049	0.0226	2.095	0.0252	2.8266	0.3353
69.8992	69:53:57	0.6448	0.0501	0.2521	0.1168	0.0412	0.0078	0.0977	0.0024	1.5106	0.0252	2.1146	0.0204	2.8309	0.3318
70.4003	70:24:01	0.6449	0.0504	0.2542	0.1234	0.039	0.0077	0.1015	0.0015	1.5217	0.0219	2.1202	0.0045	2.84	0.335
70.7347	70:44:05	0.6403	0.0566	0.2535	0.1276	0.0361	0.0089	0.104	0.0057	1.5254	0.0264	2.1274	0.0009	2.8465	0.3377
71.2358	71:14:09	0.6412	0.0543	0.2532	0.1267	0.0371	0.0103	0.1029	0.0078	1.5311	0.0251	2.1457	0.002	2.8581	0.3419
71.5697	71:34:11	0.637	0.0523	0.2428	0.1258	0.0308	0.0132	0.1038	0.0006	1.5325	0.018	2.147	0.0059	2.8744	0.3425
71.9036	71:54:13	0.6461	0.05	0.2541	0.1262	0.0358	0.0075	0.0972	0.0035	1.5365	0.0233	2.1637	0.0047	2.8855	0.3449
72.4042	72:24:15	0.6456	0.0484	0.2486	0.1289	0.0351	0.0113	0.0985	0.0013	1.5324	0.0223	2.174	0.0005	2.8951	0.3496
72.7383	72:44:18	0.6369	0.0508	0.2468	0.1314	0.0233	0.0006	0.1042	0	1.5416	0.0206	2.1839	0.0086	2.9183	0.3576
73.2389	73:14:20	0.6452	0.0515	0.2533	0.1295	0.033	0.0077	0.0972	0.0067	1.5449	0.0123	2.1997	0.0056	2.9298	0.3511
73.5731	73:34:23	0.6469	0.0535	0.2509	0.1278	0.0359	0.0093	0.0936	0.0033	1.5442	0.0207	2.2056	0.008	2.9275	0.3497
73.9067	73:54:24	0.6406	0.051	0.2477	0.1334	0.0255	0.0045	0.1033	0.005	1.5541	0.0126	2.2198	0.0005	2.9451	0.3494
74.4078	74:24:28	0.6362	0.0499	0.2442	0.136	0.0224	0.0049	0.1017	0.0026	1.5604	0.0182	2.2255	0.0095	2.9615	0.3582
74.7414	74:44:29	0.6474	0.0454	0.2405	0.1282	0.0281	0.0056	0.098	0.0013	1.5548	0.0169	2.2281	0.0046	2.9657	0.3618
75.2431	75:14:35	0.6481	0.0479	0.2393	0.1294	0.0322	0.0055	0.0954	0.0015	1.5587	0.0121	2.2341	0.0096	2.9733	0.3658
75.5772	75:34:38	0.6439	0.047	0.2398	0.1402	0.0203	0.0115	0.0966	0.004	1.5598	0.0193	2.2517	0.0096	2.9839	0.3661
75.9108	75:54:39	0.651	0.0495	0.2435	0.1339	0.031	0.0072	0.0903	0.0017	1.5611	0.0247	2.2536	0.0051	2.9898	0.3727
76.4122	76:24:44	0.6503	0.0453	0.2364	0.1303	0.0249	0.0045	0.0904	0.0058	1.573	0.0221	2.2646	0.0063	3.0116	0.3742
76.7458	76:44:45	0.6513	0.0494	0.238	0.1391	0.0269	0.0096	0.0928	0.0025	1.5744	0.0202	2.2748	0.0041	3.0177	0.3814
77.2475	77:14:51	0.6507	0.0461	0.2379	0.1298	0.0268	0.0015	0.0899	0.0021	1.5831	0.0302	2.2948	0.0029	3.0307	0.3877
77.5808	77:34:51	0.6523	0.0496	0.2432	0.1384	0.0273	0.0113	0.0863	0.0052	1.5917	0.0422	2.304	0.0091	3.0433	0.3845
77.9147	77:54:53	0.6422	0.047	0.2347	0.1394	0.0125	0.008	0.0945	0.0029	1.5974	0.0369	2.3155	0.0049	3.0541	0.3872
78.4158	78:24:57	0.6446	0.0493	0.2361	0.1402	0.0143	0.003	0.0885	0.0046	1.6102	0.0356	2.3399	0.0042	3.0786	0.3966
78.75	78:45:00	0.6559	0.0457	0.2396	0.1401	0.0238	0.0069	0.0807	0.0006	1.6101	0.0278	2.343	0.0032	3.0812	0.4046
79.2506	79:15:02	0.657	0.0438	0.241	0.1419	0.0231	0.0072	0.0765	0.0017	1.6099	0.0329	2.3476	0.0251	3.0871	0.4029
79.5847	79:35:05	0.6481	0.0443	0.2293	0.144	0.0073	0.0031	0.0883	0.0031	1.6274	0.0249	2.3598	0.0075	3.1173	0.4056
80.0853	80:05:07	0.6517	0.0477	0.2371	0.1411	0.0209	0.0053	0.0774	0.0044	1.6244	0.0374	2.3588	0.0195	3.1088	0.4163
80.42	80:25:12	0.6535	0.0352	0.2268	0.1462	0.0067	0.0009	0.084	0.0047	1.6347	0.036	2.377	0.0099	3.1349	0.416
80.7542	80:45:15	0.6571	0.0399	0.2288	0.142	0.0121	0.003	0.0843	0.0027	1.6426	0.0289	2.3828	0.0049	3.1613	0.4205
81.2547	81:15:17	0.6491	0.0491	0.231	0.1468	0.0081	0.0016	0.0825	0.0099	1.6441	0.0368	2.3905	0.0151	3.1584	0.4137
81.5889	81:35:20	0.6531	0.0478	0.2282	0.1506	0.0084	0.0099	0.0815	0.0134	1.6472	0.0515	2.4093	0.0181	3.1694	0.4167
82.0894	82:05:22	0.6614	0.0454	0.2306	0.148	0.0177	0.0009	0.0774	0.0067	1.6668	0.045	2.4332	0.0181	3.197	0.431
82.4231	82:25:23	0.6562	0.0491	0.2315	0.1484	0.0143	0.0023	0.0757	0.0094	1.6589	0.0446	2.435	0.0255	3.1909	0.4211
82.7567	82:45:24	0.651	0.0443	0.2292	0.1441	0.0093	0.0004	0.0817	0.0069	1.663	0.0454	2.4427	0.0212	3.2018	0.4163
83.2572	83:15:26	0.6648	0.0414	0.2319	0.1459	0.0151	0.0035	0.0756	0.0079	1.676	0.0418	2.4707	0.0119	3.2451	0.4303
83.5917	83:35:30	0.6575	0.0365	0.2225	0.1483	0.0075	0.0039	0.0804	0.0044	1.6807	0.0414	2.4762	0.0069	3.2463	0.4245
84.0925	84:05:33	0.659	0.0453	0.2257	0.15	0.0067	0.0096	0.0738	0.0133	1.686	0.057	2.4903	0.0076	3.2688	0.4359
84.4261	84:25:34	0.6663	0.0436	0.2293	0.1488	0.0136	0.0025	0.0763	0.0064	1.6944	0.0468	2.5021	0.0053	3.2896	0.4409
84.76	84:45:36	0.6631	0.0413	0.2316	0.15	0.0132	0.0026	0.0739	0.0005	1.6881	0.0426	2.4961	0.0095	3.2839	0.4463
85.2611	85:15:40	0.6658	0.0394	0.2305	0.1501	0.0129	0.0022	0.0662	0.0024	1.7011	0.0518	2.5078	0.0091	3.3086	0.4557
85.5953	85:35:43	0.6613	0.0395	0.218	0.1488	0.0004	0.0009	0.0779	0.0071	1.7133	0.0509	2.5411	0.011	3.3305	0.4523
86.0958	86:05:45	0.6605	0.0432	0.228	0.1503	0.008	0.0053	0.0652	0.0065	1.7073	0.0509	2.5304	0.0161	3.3265	0.4509
86.43	86:25:48	0.6576	0.0415	0.2246	0.1505	0.0039	0.0008	0.0669	0.0031	1.708	0.0443	2.5436	0.0091	3.3506	0.4561
86.7642	86:45:51	0.6688	0.0429	0.227	0.1493	0.0096	0.0032	0.068	0.0012	1.7208	0.035	2.5599	0.0107	3.3732	0.4618
87.2653	87:15:55	0.6651	0.0434	0.2254	0.1489	0.0047	0.0009	0.0624	0.005	1.7102	0.0396	2.5597	0.0112	3.3699	0.4604
87.5989	87:35:56	0.6686	0.0403	0.2285	0.151	0.0039	0.0034	0.0616	0.0081	1.7153	0.0403	2.5653	0.0056	3.3895	0.4633
88.1	88:06:00	0.6722	0.0425	0.2276	0.1494	0.0067	0.0025	0.0656	0.0027	1.7279	0.034	2.5801	0.0071	3.4109	0.461
88.4342	88:26:03	0.671	0.0375	0.2189	0.1403	-0.0013	0.0052	0.0706	0.0029	1.728	0.0373	2.58	0.003	3.4137	0.4555
88.7678	88:46:04	0.6671	0.0393	0.2234	0.1498	0.0022	0.0091	0.0628	0.0105	1.7401	0.0451	2.5939	0.0079	3.4302	0.4598
89.2689	89:16:08	0.6727	0.0405	0.2229	0.1486	0.0035	0.0006	0.0655	0.0046	1.7494	0.0391	2.6078	0.0054	3.4457	0.4537
89.6025	89:36:09	0.6722	0.0358	0.2154	0.1426	-0.001	0.0009	0.0702	0.0091	1.7619	0.0461	2.6279	0.0084	3.4613	0.4566
90.1033	90:06:12	0.667	0.0472	0.2231	0.1538	-0.0023	0.0063	0.065	0.0026	1.7709	0.0379	2.6431	0.0112	3.479	0.4471
90.4375	90:26:15	0.6638	0.0332	0.2138	0.1574	-0.0092	0.0089	0.065	0.017	1.7764	0.0499	2.6532	0.0293	3.469	0.4469
90.7717	90:46:18	0.6678	0.0341	0.2108	0.1417	-0.0147	0.0038	0.067	0.0078	1.7757	0.0447	2.6543	0.0186	3.4767	0.4503
91.2722	91:16:20	0.6656	0.0294	0.2072	0.1463	-0.0174	0.0059	0.0661	0.0127	1.7706	0.0464	2.6443	0.0183	3.4729	0.4512
91.6064	91:36:23	0.6617	0.034	0.2131	0.1451	-0.0177	0.0029	0.0628	0.0044	1.7803	0.0461	2.6561	0.0165	3.495	0.4539
92.1072	92:06:26	0.6694	0.04	0.2125	0.1452	-0.0103	0.0039	0.062	0.0013	1.7914	0.0458	2.6662	0.0017	3.5243	0.4621
92.4417	92:26:30	0.6634	0.0296	0.2072	0.1499	-0.019	0.0056	0.0648	0.0098	1.7883	0.0593	2.6591	0.0106	3.5143	0.4678
92.7753	92:46:31	0.6624	0.0339	0.2039	0.1482	-0.0218	0.007	0.0617	0.0102	1.7824	0.0606	2.6451	0.0133	3.5069	0.4686
93.2761	93:16:34	0.6628	0.0306	0.2042	0.147	-0.024	0.0054	0.0593	0.0097	1.7619	0.0538	2.6298	0.001	3.4993	0.4679
93.61	93:36:36	0.6671	0.0348	0.2048	0.1439	-0.0163	0.0023	0.063	0.0068	1.7665	0.0488	2.6364	0.011	3.5017	0.4697
94.1108	94:06:39	0.6637	0.032	0.2014	0.1471	-0.0245	0.0078	0.0598	0.0076	1.7556	0.0523	2.6186	0.0081	3.494	0.4589
94.4447	94:26:41	0.6692	0.031	0.2042	0.144	-0.0182	0.005	0.0604	0.0087	1.758	0.053	2.6301	0.0101	3.5053	0.4521
