# Supplementary material for: Chelerythrine Chloride Downregulates β-Catenin and Inhibits Stem Cell Properties of Non-Small Cell Lung Carcinoma
Source: Molecules. 2020 Jan 6;25(1):224. doi: 10.3390/molecules25010224 (PMC6983151; doi:10.3390/molecules25010224)
Supplement: Supplementary file 1 [file molecules-25-00224-s001.zip › Figure S2-kinetic dose–response curve of SK-LU-1 in independent experiment 2.xls]

## Sheet: Plot
Normalize Time: 17:14:15
Time (Hour)	Time (hh:mm:ss)	Y (A1,A2)	SD (A1,A2)	Y (B1,B2)	SD (B1,B2)	Y (C1,C2)	SD (C1,C2)	Y (D1,D2)	SD (D1,D2)	Y (E1,E2)	SD (E1,E2)	Y (F1,F2)	SD (F1,F2)	Y (H1,H2,H3,H4,H5,H6)	SD (H1,H2,H3,H4,H5,H6)
0	00:00:00	0	0	0	0	0	0	0	0	0	0	0	0	0	0
0.799722	00:47:59	0.0688	0.0035	0.0632	0.0006	0.0548	0.0014	0.0491	0.0024	0.0459	0.0013	0.0484	0.0023	0.0607	0.0119
0.883056	00:52:59	0.0813	0.0023	0.0742	0.0015	0.0683	0.0029	0.064	0.0028	0.0595	0.0025	0.0614	0.0015	0.0734	0.0121
1.21667	01:13:00	0.2102	0.0044	0.1861	0.0078	0.1737	0.013	0.176	0.0103	0.1652	0.0134	0.1621	0.002	0.1978	0.0205
1.55028	01:33:01	0.3237	0.0085	0.2986	0.0119	0.2854	0.0228	0.287	0.009	0.2685	0.0209	0.2708	0.0048	0.3111	0.0247
1.9675	01:58:03	0.4085	0.0131	0.3815	0.0076	0.3632	0.021	0.375	0.0092	0.3468	0.0278	0.3493	0.0012	0.3879	0.0198
2.38472	02:23:05	0.4488	0.0148	0.4261	0.0049	0.4034	0.0225	0.4187	0.0082	0.3851	0.0312	0.3875	0.004	0.4248	0.0217
2.71806	02:43:05	0.4718	0.0137	0.4505	0.0012	0.4265	0.025	0.4386	0.0138	0.4084	0.0331	0.3984	0.0121	0.4478	0.022
3.13528	03:08:07	0.4976	0.0133	0.4732	0.0043	0.453	0.0281	0.463	0.0147	0.433	0.0354	0.4195	0.0126	0.4711	0.0221
3.46889	03:28:08	0.516	0.0136	0.4932	0.0048	0.4735	0.0287	0.4806	0.0159	0.4496	0.0357	0.4351	0.0127	0.4893	0.0225
3.88611	03:53:10	0.5412	0.0172	0.5135	0.0089	0.4967	0.0319	0.5052	0.0168	0.4707	0.0372	0.4562	0.0148	0.5118	0.0225
4.30361	04:18:13	0.5638	0.0158	0.5313	0.014	0.5156	0.0327	0.5272	0.0168	0.4916	0.0383	0.4761	0.0158	0.5327	0.0218
4.6375	04:38:15	0.5814	0.0155	0.5519	0.0159	0.535	0.0308	0.543	0.018	0.5026	0.0332	0.4933	0.0147	0.5499	0.0224
5.05417	05:03:15	0.6021	0.0145	0.5759	0.0192	0.557	0.0323	0.5638	0.0141	0.5261	0.0326	0.5161	0.0138	0.5728	0.0199
5.38833	05:23:18	0.6143	0.013	0.5907	0.0232	0.5741	0.0331	0.5767	0.0148	0.5376	0.0314	0.5295	0.0137	0.5875	0.0191
5.80583	05:48:21	0.6319	0.0111	0.6123	0.0259	0.5951	0.0375	0.5967	0.0176	0.5586	0.0312	0.5497	0.0188	0.6072	0.0173
6.22278	06:13:22	0.6461	0.0098	0.6317	0.0286	0.6127	0.0396	0.6126	0.0141	0.5784	0.0303	0.5653	0.0202	0.6244	0.0165
6.55667	06:33:24	0.6575	0.0084	0.6393	0.0297	0.623	0.0395	0.6158	0.0087	0.584	0.03	0.5699	0.0191	0.6319	0.0176
6.97417	06:58:27	0.6758	0.0099	0.6568	0.0312	0.6398	0.0415	0.6304	0.0043	0.5961	0.0206	0.5845	0.021	0.6488	0.0158
7.30778	07:18:28	0.6882	0.0073	0.6732	0.0322	0.6544	0.0455	0.6457	0.0011	0.6086	0.0131	0.5972	0.0216	0.6638	0.0159
7.725	07:43:30	0.6969	0.0028	0.6811	0.031	0.6662	0.0442	0.6549	0.0006	0.6148	0.0085	0.6084	0.0198	0.6742	0.0166
8.1425	08:08:33	0.7098	0.0043	0.6961	0.0292	0.684	0.0421	0.6715	0.0035	0.6296	0.0067	0.628	0.0193	0.6902	0.0159
8.47611	08:28:34	0.725	0.0047	0.7103	0.0269	0.6994	0.0393	0.691	0.0005	0.6441	0.0026	0.6456	0.0182	0.7074	0.0169
8.89333	08:53:36	0.7389	0.0055	0.7267	0.0219	0.7115	0.0401	0.7078	0.0023	0.657	0.0031	0.6585	0.0195	0.7219	0.0171
9.23	09:13:48	0.7464	0.0013	0.7409	0.0218	0.7239	0.0425	0.7158	0.0011	0.667	0.0043	0.67	0.0208	0.7336	0.0152
9.73056	09:43:50	0.7691	0.0064	0.77	0.0262	0.7555	0.0456	0.7388	0.0045	0.6913	0.0016	0.6924	0.0208	0.7593	0.0147
10.0642	10:03:51	0.7801	0.0078	0.7827	0.0276	0.7694	0.0484	0.7493	0.0003	0.7056	0.0027	0.6982	0.0175	0.7697	0.0146
10.3978	10:23:52	0.7933	0.0082	0.7971	0.0302	0.7827	0.0464	0.763	0.0052	0.7175	0.0022	0.7098	0.0151	0.7821	0.0146
10.8983	10:53:54	0.8066	0.009	0.8173	0.0296	0.8036	0.0508	0.7851	0.012	0.738	0.0004	0.7286	0.0087	0.7987	0.0127
11.2319	11:13:55	0.8168	0.0041	0.8313	0.0288	0.8211	0.0586	0.8008	0.0146	0.7538	0.0016	0.7436	0.0077	0.8113	0.0118
11.5656	11:33:56	0.8259	0.0013	0.8417	0.0273	0.8356	0.0622	0.8122	0.0124	0.7704	0.0007	0.7568	0.0059	0.8234	0.0114
12.0658	12:03:57	0.8432	0.0047	0.8627	0.0244	0.8555	0.0632	0.8365	0.0126	0.7901	0.0013	0.7785	0.011	0.8413	0.0098
12.3994	12:23:58	0.8521	0.0039	0.8711	0.0228	0.8674	0.0654	0.8473	0.0116	0.8012	0.0044	0.7914	0.0165	0.8501	0.0098
12.7331	12:43:59	0.8621	0.0011	0.885	0.0224	0.8797	0.0665	0.8577	0.0111	0.8135	0.0041	0.8066	0.017	0.8608	0.0084
13.2336	13:14:01	0.8804	0.002	0.9099	0.0265	0.911	0.0656	0.8823	0.0087	0.8404	0.0001	0.8355	0.0137	0.88	0.0051
13.5672	13:34:02	0.8896	0.003	0.9191	0.0257	0.9195	0.0645	0.8901	0.011	0.8491	0.002	0.8478	0.01	0.887	0.0053
13.9011	13:54:04	0.9016	0.0019	0.9313	0.0309	0.9351	0.0686	0.901	0.0123	0.8643	0.0024	0.8637	0.0036	0.9016	0.0069
14.2347	14:14:05	0.9116	0.0018	0.9391	0.0327	0.9385	0.0616	0.9146	0.0146	0.878	0.0006	0.8798	0.0023	0.9136	0.0053
14.7353	14:44:07	0.9354	0.0026	0.9562	0.0327	0.9591	0.065	0.9322	0.0105	0.9054	0.0031	0.9058	0.002	0.934	0.0051
15.0689	15:04:08	0.9446	0.0007	0.9638	0.0232	0.9597	0.0418	0.9425	0.0076	0.9207	0.0043	0.9186	0.0065	0.9445	0.0049
15.4025	15:24:09	0.9543	0.005	0.9649	0.0201	0.9596	0.0326	0.9446	0.0064	0.9318	0.0014	0.9298	0.0084	0.9521	0.0057
15.9031	15:54:11	0.9734	0.0061	0.9811	0.0227	0.9724	0.0175	0.9663	0.0057	0.9535	0.0033	0.9552	0.003	0.9704	0.0049
16.2364	16:14:11	0.9778	0.0055	0.9897	0.0249	0.9747	0.0077	0.9739	0.0043	0.9635	0.0073	0.9658	0.0029	0.9763	0.0056
16.5703	16:34:13	0.9882	0.008	0.9893	0.0089	0.9878	0.0037	0.9893	0.0029	0.9815	0.0095	0.9832	0.0025	0.9865	0.0033
17.0708	17:04:15	0.9922	0.001	0.9964	0.0028	0.997	0.0028	0.9958	0.0022	0.9942	0.0052	0.9956	0.0029	0.9969	0.0017
17.4331	17:25:59	0.9752	0.0201	0.8289	0.0352	0.7164	0.0735	0.9925	0.047	1.1032	0.0086	1.147	0.0037	1.0933	0.0165
17.7669	17:46:01	0.5466	0.0698	0.5492	0.0459	0.2473	0.0247	0.5074	0.0209	0.8548	0.0526	1.1049	0.0554	1.1134	0.0046
18.1006	18:06:02	0.3043	0.0324	0.2637	0.0104	0.1992	0.0201	0.2138	0.0074	0.559	0.1073	1.0448	0.0731	1.0865	0.0075
18.5178	18:31:04	0.2219	0.0166	0.1581	0.0107	0.1545	0.0197	0.1128	0.0084	0.4427	0.1503	1.0349	0.088	1.107	0.0089
18.8519	18:51:07	0.1943	0.0142	0.1278	0.0118	0.1164	0.0158	0.0863	0.009	0.4531	0.1583	1.0506	0.1006	1.1331	0.0077
19.2692	19:16:09	0.1703	0.0123	0.1045	0.0114	0.0818	0.0092	0.068	0.0092	0.4857	0.1576	1.0623	0.0977	1.1482	0.01
19.6861	19:41:10	0.1541	0.0138	0.089	0.0108	0.0646	0.0024	0.058	0.0111	0.5221	0.1608	1.0777	0.0976	1.1626	0.0132
20.02	20:01:12	0.1443	0.0149	0.0816	0.0106	0.0578	0.0012	0.0552	0.0137	0.5493	0.1593	1.0975	0.0997	1.1756	0.014
20.4372	20:26:14	0.1365	0.0135	0.0755	0.0106	0.0523	0.0018	0.0527	0.016	0.5816	0.1592	1.118	0.0985	1.1901	0.018
20.7706	20:46:14	0.1316	0.0156	0.0704	0.011	0.0513	0.0018	0.0531	0.0169	0.6042	0.1576	1.132	0.0943	1.2043	0.0204
21.1881	21:11:17	0.1273	0.015	0.0674	0.0108	0.0495	0.0024	0.0522	0.0181	0.6323	0.1572	1.1559	0.0949	1.2216	0.0195
21.6053	21:36:19	0.1239	0.0173	0.065	0.011	0.0478	0.0026	0.0522	0.0207	0.6553	0.1545	1.1753	0.1011	1.2367	0.0211
21.9386	21:56:19	0.1215	0.0179	0.0633	0.0108	0.0463	0.0035	0.0524	0.0215	0.6741	0.1555	1.1941	0.1002	1.2493	0.0242
22.3556	22:21:20	0.1196	0.0181	0.0614	0.0104	0.0457	0.0044	0.0524	0.0229	0.6919	0.1555	1.2085	0.0879	1.2626	0.0231
22.6894	22:41:22	0.1182	0.0183	0.0607	0.0108	0.0446	0.0047	0.052	0.0244	0.7051	0.155	1.2201	0.0839	1.276	0.0236
23.1064	23:06:23	0.1162	0.0183	0.0593	0.0111	0.0447	0.005	0.0525	0.0227	0.721	0.1583	1.2344	0.0869	1.2908	0.0253
23.5233	23:31:24	0.115	0.0182	0.0576	0.0109	0.0444	0.0052	0.0525	0.0247	0.7343	0.1555	1.2479	0.0921	1.3	0.0277
23.8575	23:51:27	0.1147	0.0201	0.0581	0.0111	0.0432	0.0062	0.052	0.024	0.7461	0.1564	1.2622	0.0981	1.3117	0.0307
24.2744	24:16:28	0.1141	0.0188	0.0568	0.011	0.0423	0.0063	0.0522	0.0251	0.7584	0.1536	1.276	0.1009	1.3264	0.0321
24.6081	24:36:29	0.1127	0.0187	0.056	0.0112	0.0428	0.0057	0.0517	0.0254	0.7653	0.1543	1.2882	0.0977	1.3342	0.0325
25.0253	25:01:31	0.1127	0.021	0.0552	0.0122	0.042	0.0055	0.0516	0.0243	0.7743	0.1554	1.3027	0.0997	1.3532	0.0357
25.4425	25:26:33	0.1116	0.0214	0.0542	0.0114	0.0423	0.0064	0.0504	0.0255	0.7849	0.1574	1.3213	0.1029	1.3697	0.0389
25.7758	25:46:33	0.1113	0.022	0.0538	0.0114	0.0419	0.006	0.0509	0.0249	0.7903	0.1593	1.3304	0.1041	1.3771	0.0408
26.1928	26:11:34	0.1111	0.0201	0.0543	0.0115	0.04	0.0066	0.0498	0.0233	0.7977	0.1576	1.3481	0.1073	1.3892	0.0461
26.5264	26:31:35	0.1109	0.0213	0.0538	0.0111	0.0408	0.0071	0.0502	0.024	0.801	0.1564	1.3614	0.1098	1.3987	0.0474
26.9433	26:56:36	0.1097	0.0206	0.0531	0.0114	0.0399	0.0064	0.0493	0.0243	0.8042	0.1553	1.3755	0.1113	1.408	0.0489
27.3603	27:21:37	0.1105	0.0213	0.0521	0.0119	0.0401	0.0063	0.0491	0.0249	0.8082	0.1568	1.389	0.1048	1.4224	0.0502
27.6939	27:41:38	0.1093	0.0206	0.0521	0.0116	0.0387	0.0065	0.0484	0.0235	0.8105	0.1561	1.405	0.1023	1.4341	0.0545
28.1106	28:06:38	0.1092	0.0224	0.0506	0.0115	0.0395	0.0066	0.048	0.0262	0.8157	0.1583	1.4225	0.1016	1.446	0.0572
28.5272	28:31:38	0.109	0.0211	0.0515	0.0117	0.0378	0.0063	0.0473	0.0244	0.8177	0.1624	1.4404	0.1097	1.4658	0.0578
28.8608	28:51:39	0.1091	0.0223	0.0503	0.0117	0.0384	0.0063	0.0467	0.0256	0.8196	0.1631	1.4509	0.1197	1.476	0.057
29.2775	29:16:39	0.1086	0.0231	0.0495	0.0116	0.0385	0.0058	0.0461	0.0243	0.8175	0.1629	1.4584	0.1243	1.4844	0.0569
29.6114	29:36:41	0.1086	0.0221	0.0497	0.0122	0.0377	0.0058	0.0458	0.0254	0.821	0.1624	1.4754	0.134	1.5015	0.0625
30.0283	30:01:42	0.1084	0.0226	0.0483	0.012	0.0378	0.0059	0.0452	0.025	0.821	0.1632	1.4851	0.1388	1.5072	0.066
30.445	30:26:42	0.108	0.023	0.0479	0.0117	0.0375	0.0057	0.0448	0.0235	0.8165	0.1634	1.4877	0.1426	1.5139	0.0671
30.7789	30:46:44	0.1082	0.0229	0.0474	0.0114	0.037	0.0059	0.0442	0.0236	0.8189	0.1634	1.5048	0.1435	1.5307	0.068
31.1958	31:11:45	0.1076	0.0227	0.0472	0.0117	0.0371	0.0063	0.0436	0.0235	0.8161	0.1645	1.5056	0.1428	1.5319	0.0709
31.5292	31:31:45	0.1079	0.0227	0.0469	0.0119	0.0365	0.0059	0.0428	0.0231	0.8146	0.167	1.5102	0.1472	1.5313	0.0729
31.9458	31:56:45	0.108	0.0239	0.0471	0.0122	0.0354	0.006	0.0428	0.0225	0.8162	0.174	1.5198	0.149	1.5486	0.0766
32.3631	32:21:47	0.1076	0.0238	0.0477	0.0121	0.0344	0.0066	0.0425	0.0233	0.8103	0.177	1.5149	0.148	1.5466	0.0807
32.6964	32:41:47	0.107	0.0223	0.0459	0.0123	0.0354	0.006	0.0415	0.0224	0.8047	0.1797	1.5106	0.1439	1.5463	0.0851
33.1136	33:06:49	0.1075	0.0244	0.0471	0.012	0.034	0.0057	0.0412	0.0232	0.8031	0.1814	1.5197	0.1459	1.5615	0.0864
33.4472	33:26:50	0.1077	0.0237	0.0464	0.0121	0.0338	0.0062	0.0411	0.0215	0.8011	0.1812	1.5275	0.1514	1.5703	0.0866
33.8639	33:51:50	0.1069	0.0222	0.0446	0.0124	0.0347	0.0058	0.0403	0.0207	0.7922	0.183	1.5214	0.1547	1.5608	0.092
34.2808	34:16:51	0.1073	0.0238	0.0458	0.0126	0.0326	0.0065	0.0403	0.0211	0.7876	0.1867	1.5222	0.1541	1.573	0.0956
34.6144	34:36:52	0.107	0.0219	0.0445	0.0119	0.0336	0.0059	0.039	0.0201	0.7853	0.1897	1.5335	0.1544	1.588	0.1018
35.0314	35:01:53	0.1077	0.023	0.0446	0.0122	0.0324	0.0057	0.0393	0.0197	0.7825	0.1901	1.5308	0.159	1.5865	0.1049
35.4483	35:26:54	0.107	0.0226	0.044	0.0129	0.0329	0.0062	0.0386	0.0195	0.7764	0.1901	1.5322	0.1602	1.5934	0.1096
35.7822	35:46:56	0.1071	0.0251	0.0449	0.0122	0.031	0.0062	0.0377	0.0203	0.7748	0.1962	1.531	0.1577	1.5921	0.1128
36.1992	36:11:57	0.1062	0.025	0.0439	0.0129	0.032	0.006	0.0374	0.0196	0.7707	0.2033	1.5342	0.1634	1.6056	0.1142
36.5328	36:31:58	0.1068	0.023	0.044	0.0133	0.0317	0.0067	0.0376	0.019	0.767	0.2052	1.5329	0.1628	1.6082	0.1142
36.95	36:57:00	0.1056	0.0255	0.044	0.0129	0.0307	0.0062	0.036	0.0199	0.7594	0.2099	1.5249	0.1657	1.599	0.1192
37.3672	37:22:02	0.1058	0.0257	0.0435	0.0131	0.0307	0.006	0.0361	0.0199	0.7582	0.2157	1.5283	0.1718	1.6125	0.1258
37.7006	37:42:02	0.1057	0.023	0.0421	0.0132	0.0313	0.006	0.0366	0.0186	0.7595	0.2174	1.5312	0.1742	1.6251	0.1271
38.1172	38:07:02	0.1053	0.0227	0.042	0.0139	0.0315	0.0058	0.036	0.0181	0.7514	0.2173	1.525	0.1725	1.6117	0.129
38.4508	38:27:03	0.1051	0.0262	0.0426	0.0133	0.0303	0.0063	0.0348	0.0185	0.745	0.2174	1.5237	0.1773	1.614	0.1329
38.8678	38:52:04	0.1058	0.024	0.041	0.0131	0.0306	0.0061	0.0346	0.018	0.7481	0.2221	1.538	0.1841	1.6371	0.1384
39.2844	39:17:04	0.1059	0.0249	0.0423	0.0134	0.029	0.0059	0.0341	0.019	0.7437	0.2269	1.5336	0.1791	1.6316	0.1395
39.6181	39:37:05	0.105	0.0257	0.0419	0.0132	0.0293	0.0059	0.0335	0.0181	0.7407	0.229	1.5261	0.1783	1.6271	0.1419
40.0347	40:02:05	0.1055	0.0243	0.0414	0.0134	0.0285	0.0065	0.0334	0.0179	0.7433	0.2336	1.531	0.1841	1.6459	0.1438
40.3683	40:22:06	0.1052	0.0255	0.0416	0.0133	0.0288	0.0062	0.033	0.0176	0.7413	0.2344	1.5351	0.1918	1.657	0.1478
40.7853	40:47:07	0.1048	0.0258	0.0406	0.0134	0.0292	0.0062	0.0325	0.0158	0.7396	0.2365	1.5275	0.1944	1.6455	0.1502
41.2019	41:12:07	0.1046	0.0228	0.04	0.0138	0.0292	0.0063	0.0322	0.017	0.7401	0.2404	1.5306	0.1983	1.6565	0.1553
41.5358	41:32:09	0.1049	0.0256	0.0399	0.0138	0.0288	0.0063	0.032	0.0162	0.7422	0.2444	1.5414	0.2048	1.6754	0.1561
41.9528	41:57:10	0.105	0.0246	0.039	0.0132	0.029	0.0059	0.032	0.016	0.7419	0.2454	1.536	0.2103	1.6699	0.1587
42.3697	42:22:11	0.1045	0.0243	0.0383	0.0135	0.0288	0.0063	0.0315	0.016	0.741	0.2496	1.5391	0.2136	1.6736	0.1601
42.7061	42:42:22	0.1044	0.0236	0.0396	0.0141	0.0275	0.006	0.0301	0.016	0.7401	0.2528	1.5475	0.2176	1.6895	0.163
43.2064	43:12:23	0.1045	0.0227	0.039	0.0138	0.0279	0.0064	0.0295	0.016	0.7398	0.2566	1.5401	0.2155	1.6854	0.1647
43.54	43:32:24	0.1038	0.0234	0.0387	0.0145	0.0277	0.0054	0.0294	0.0159	0.7392	0.256	1.5414	0.2174	1.6855	0.1655
43.8733	43:52:24	0.1038	0.0243	0.0386	0.0142	0.0267	0.006	0.0295	0.0154	0.7385	0.2596	1.5408	0.2168	1.6894	0.1642
44.3736	44:22:25	0.1042	0.0258	0.0373	0.0134	0.0276	0.0062	0.0299	0.0154	0.7404	0.2639	1.5374	0.2164	1.6905	0.1657
44.7072	44:42:26	0.104	0.0255	0.0377	0.0125	0.0273	0.0066	0.0301	0.0154	0.7399	0.2664	1.5377	0.2206	1.6932	0.1682
45.0408	45:02:27	0.1036	0.0243	0.038	0.0137	0.0263	0.0065	0.0292	0.0157	0.7383	0.2664	1.5379	0.2273	1.6998	0.1692
45.3744	45:22:28	0.1038	0.0258	0.0375	0.013	0.0273	0.0063	0.0295	0.0154	0.7394	0.2667	1.5382	0.227	1.7009	0.1708
45.8744	45:52:28	0.1038	0.0255	0.0376	0.0136	0.0259	0.0064	0.0288	0.015	0.7407	0.2699	1.5398	0.2286	1.7056	0.1698
46.2078	46:12:28	0.1037	0.0237	0.0374	0.0137	0.0256	0.0067	0.0284	0.0139	0.7419	0.2717	1.5474	0.2298	1.715	0.1713
46.5411	46:32:28	0.1041	0.0247	0.0361	0.0136	0.0269	0.0063	0.0281	0.0161	0.747	0.2747	1.5503	0.233	1.7181	0.1725
47.0414	47:02:29	0.1035	0.026	0.0361	0.0128	0.0262	0.0066	0.0286	0.0152	0.7509	0.2774	1.5552	0.2359	1.7239	0.1753
47.375	47:22:30	0.1038	0.0256	0.0357	0.013	0.0263	0.006	0.028	0.0154	0.7543	0.2786	1.5614	0.2395	1.7318	0.1787
47.7083	47:42:30	0.1036	0.0254	0.0365	0.0134	0.0256	0.0067	0.0283	0.0149	0.7551	0.2806	1.5607	0.2392	1.7354	0.1792
48.2089	48:12:32	0.1038	0.024	0.0362	0.0142	0.0246	0.0057	0.0277	0.0145	0.7601	0.2814	1.5632	0.2428	1.7453	0.1834
48.5422	48:32:32	0.1039	0.0266	0.0357	0.0135	0.0255	0.0064	0.0273	0.0153	0.7655	0.284	1.5712	0.248	1.7532	0.1864
48.8756	48:52:32	0.1036	0.0243	0.0341	0.0137	0.0258	0.0059	0.0272	0.016	0.7673	0.287	1.5732	0.2536	1.7567	0.1886
49.2092	49:12:33	0.1033	0.0261	0.0349	0.0127	0.0256	0.0065	0.0274	0.0152	0.7695	0.289	1.5798	0.2572	1.7669	0.1912
49.7092	49:42:33	0.1036	0.0243	0.0354	0.0142	0.0238	0.0061	0.0273	0.015	0.7719	0.2899	1.5815	0.255	1.7714	0.1926
50.0428	50:02:34	0.103	0.0235	0.0342	0.0139	0.0244	0.0065	0.0262	0.0147	0.7774	0.2905	1.5858	0.2573	1.7772	0.1942
50.3764	50:22:35	0.1042	0.026	0.034	0.013	0.0249	0.0064	0.0268	0.0159	0.7816	0.2919	1.5908	0.2563	1.7825	0.197
50.8769	50:52:37	0.1034	0.0234	0.0342	0.0144	0.0233	0.0058	0.027	0.0152	0.7834	0.2928	1.5976	0.2598	1.79	0.2
51.2103	51:12:37	0.1034	0.0236	0.034	0.014	0.0232	0.0066	0.0267	0.0156	0.7885	0.2948	1.6059	0.2657	1.8001	0.2018
51.5439	51:32:38	0.1033	0.0238	0.0331	0.0152	0.0239	0.0058	0.0259	0.015	0.7922	0.2931	1.6036	0.2635	1.804	0.2034
52.0439	52:02:38	0.1036	0.0253	0.0342	0.014	0.0237	0.0061	0.0264	0.0151	0.7965	0.2944	1.61	0.2636	1.8142	0.2048
52.3781	52:22:41	0.1034	0.0246	0.0327	0.0143	0.0234	0.0065	0.0253	0.0149	0.8022	0.295	1.6135	0.263	1.82	0.207
52.7117	52:42:42	0.1035	0.0246	0.0337	0.0138	0.0231	0.0062	0.0262	0.0153	0.8061	0.2963	1.6196	0.2658	1.8267	0.2083
53.2119	53:12:43	0.1037	0.0242	0.0317	0.0149	0.0234	0.0059	0.0255	0.0155	0.8159	0.2987	1.6271	0.2686	1.8365	0.2111
53.5461	53:32:46	0.1028	0.0251	0.0314	0.0141	0.0239	0.0059	0.0254	0.0159	0.8192	0.301	1.6312	0.271	1.8433	0.2114
53.8797	53:52:47	0.1026	0.0227	0.0325	0.0145	0.022	0.0064	0.0259	0.0153	0.8219	0.3037	1.6338	0.2699	1.8491	0.214
54.2131	54:12:47	0.1036	0.0248	0.0325	0.0133	0.0231	0.0052	0.0249	0.0155	0.8269	0.3052	1.6416	0.2728	1.8594	0.2164
54.7133	54:42:48	0.1034	0.0232	0.0326	0.0139	0.0221	0.0055	0.0257	0.0157	0.8299	0.3068	1.6491	0.2765	1.8692	0.2199
55.0469	55:02:49	0.103	0.026	0.0316	0.0129	0.0229	0.0064	0.0253	0.0162	0.8337	0.3084	1.6513	0.2762	1.8737	0.2196
55.3806	55:22:50	0.1027	0.0229	0.0314	0.0154	0.0219	0.0054	0.0256	0.0157	0.8357	0.3081	1.6575	0.2808	1.8812	0.2225
55.8808	55:52:51	0.1023	0.0227	0.031	0.0141	0.0216	0.0062	0.0256	0.0151	0.8399	0.3094	1.6602	0.2815	1.888	0.2263
56.2144	56:12:52	0.103	0.0227	0.0318	0.0138	0.0216	0.0065	0.026	0.0162	0.8427	0.3102	1.6715	0.2853	1.9024	0.2282
56.5481	56:32:53	0.1027	0.0226	0.0312	0.0142	0.0206	0.0067	0.0259	0.0163	0.8465	0.3099	1.675	0.2856	1.91	0.2309
57.0486	57:02:55	0.1027	0.0229	0.0305	0.0149	0.0209	0.006	0.0258	0.0165	0.8536	0.3118	1.6852	0.2907	1.9252	0.235
57.3822	57:22:56	0.1029	0.0231	0.0299	0.0154	0.0212	0.0056	0.0257	0.0166	0.8574	0.3111	1.6883	0.29	1.9306	0.2364
57.7156	57:42:56	0.1034	0.0244	0.0299	0.0146	0.0214	0.0053	0.0252	0.0167	0.8612	0.3115	1.6927	0.2887	1.9393	0.238
58.2161	58:12:58	0.1033	0.0244	0.0295	0.0148	0.0215	0.0054	0.0248	0.0169	0.8655	0.3089	1.7017	0.2943	1.951	0.2415
58.5497	58:32:59	0.1026	0.0226	0.0296	0.0144	0.0201	0.006	0.0252	0.0171	0.8664	0.3099	1.7029	0.2957	1.9568	0.2444
58.8831	58:52:59	0.1029	0.0226	0.0291	0.0149	0.0205	0.0057	0.0251	0.0172	0.8682	0.3077	1.7137	0.2996	1.9758	0.2464
59.2167	59:13:00	0.1029	0.0232	0.0289	0.0151	0.0207	0.0059	0.0254	0.0169	0.8712	0.3071	1.7149	0.301	1.9786	0.2474
59.7169	59:43:01	0.1025	0.0221	0.0299	0.0138	0.0198	0.0061	0.0255	0.0173	0.8761	0.3082	1.7276	0.3042	1.9959	0.2505
60.0506	60:03:02	0.1025	0.0227	0.0289	0.0149	0.0205	0.0057	0.0251	0.017	0.8785	0.3066	1.7267	0.3018	1.9971	0.2524
60.3842	60:23:03	0.1019	0.0248	0.0292	0.0126	0.0207	0.0066	0.0245	0.0177	0.8819	0.3073	1.7326	0.3042	2.0052	0.2516
60.8844	60:53:04	0.1017	0.0241	0.0288	0.0123	0.0202	0.0069	0.0248	0.017	0.8877	0.306	1.7445	0.3083	2.0226	0.2538
61.2181	61:13:05	0.1017	0.0245	0.0273	0.0141	0.0208	0.0063	0.0252	0.0167	0.8905	0.3042	1.7449	0.3125	2.0262	0.2566
61.5517	61:33:06	0.1023	0.0253	0.0278	0.0129	0.0209	0.0061	0.0245	0.0171	0.8945	0.3076	1.7591	0.3165	2.0437	0.2583
62.0517	62:03:06	0.1023	0.0231	0.0276	0.0149	0.02	0.0064	0.0256	0.0174	0.9	0.3023	1.7639	0.3157	2.0523	0.2613
62.385	62:23:06	0.1019	0.0246	0.0275	0.0125	0.02	0.0063	0.0244	0.0179	0.9036	0.3048	1.7736	0.3184	2.0649	0.2626
62.7183	62:43:06	0.1025	0.0218	0.0289	0.0137	0.0195	0.0061	0.0255	0.0184	0.9054	0.3062	1.7792	0.3176	2.0689	0.2626
63.0517	63:03:06	0.1013	0.0211	0.028	0.014	0.0186	0.0065	0.0257	0.0175	0.908	0.3071	1.7814	0.3185	2.0705	0.2642
63.5519	63:33:07	0.1021	0.0248	0.0269	0.0126	0.0203	0.006	0.024	0.0179	0.9143	0.3058	1.8007	0.3281	2.0987	0.2696
63.8853	63:53:07	0.1023	0.022	0.0282	0.0138	0.0194	0.0063	0.0246	0.0185	0.9143	0.3056	1.8043	0.3277	2.1017	0.2707
64.2186	64:13:07	0.1023	0.0212	0.0272	0.0148	0.0184	0.0062	0.0253	0.0176	0.9181	0.3047	1.8103	0.3296	2.1117	0.2729
64.7189	64:43:08	0.1019	0.0231	0.0277	0.0132	0.0195	0.0059	0.025	0.0183	0.9217	0.3047	1.8133	0.3275	2.1156	0.2741
65.0522	65:03:08	0.1019	0.0217	0.0277	0.0139	0.0188	0.0059	0.0251	0.0183	0.9244	0.3056	1.819	0.3282	2.1254	0.2756
65.3856	65:23:08	0.1027	0.0228	0.0274	0.0133	0.019	0.0062	0.0244	0.0186	0.9314	0.3038	1.838	0.3348	2.1476	0.2782
65.8858	65:53:09	0.1015	0.0212	0.027	0.0132	0.0183	0.0065	0.0253	0.0179	0.9329	0.3031	1.8383	0.3297	2.152	0.2774
66.2192	66:13:09	0.1018	0.0205	0.0262	0.015	0.0178	0.0063	0.0256	0.0182	0.9375	0.3045	1.8499	0.3341	2.1662	0.2808
66.5528	66:33:10	0.1016	0.0212	0.0258	0.0145	0.018	0.0065	0.0256	0.018	0.9391	0.3037	1.8519	0.3347	2.1708	0.2823
67.0528	67:03:10	0.1017	0.0241	0.0261	0.0132	0.0189	0.0061	0.0245	0.018	0.942	0.3021	1.8598	0.3363	2.1784	0.2834
67.3864	67:23:11	0.1009	0.021	0.0267	0.0137	0.0183	0.0068	0.0254	0.019	0.9413	0.3001	1.8661	0.3383	2.1873	0.2833
67.72	67:43:12	0.1009	0.02	0.0263	0.0141	0.0176	0.0072	0.0256	0.019	0.9422	0.2985	1.8704	0.3406	2.1921	0.2847
68.0536	68:03:13	0.1009	0.0236	0.0256	0.012	0.0186	0.0063	0.0244	0.019	0.9463	0.2966	1.8792	0.341	2.2035	0.2865
68.5539	68:33:14	0.1015	0.0237	0.0254	0.0131	0.0185	0.0066	0.025	0.0192	0.95	0.291	1.8884	0.3412	2.2142	0.2879
68.8872	68:53:14	0.1011	0.0245	0.025	0.0132	0.0183	0.0066	0.0248	0.0187	0.9526	0.2898	1.8933	0.3453	2.2227	0.2882
69.2208	69:13:15	0.1007	0.0212	0.0259	0.0135	0.0179	0.0068	0.0255	0.0193	0.9532	0.2866	1.8998	0.3468	2.2331	0.2899
69.7208	69:43:15	0.1012	0.0208	0.0251	0.0145	0.0171	0.0063	0.0257	0.0193	0.9585	0.2878	1.9102	0.3496	2.2444	0.2927
70.0544	70:03:16	0.1003	0.0219	0.0252	0.0128	0.0175	0.007	0.0251	0.019	0.9616	0.2895	1.9167	0.3499	2.2525	0.2944
70.3878	70:23:16	0.1004	0.0238	0.0246	0.0128	0.0183	0.0063	0.0253	0.0197	0.9675	0.2876	1.924	0.3517	2.2629	0.2952
70.8881	70:53:17	0.1011	0.0221	0.025	0.0129	0.0179	0.0065	0.0252	0.0198	0.9714	0.2837	1.9349	0.3539	2.2744	0.2976
71.2214	71:13:17	0.1002	0.0198	0.0251	0.0139	0.0162	0.0069	0.0259	0.0195	0.9717	0.2809	1.9416	0.3547	2.2851	0.2982
71.555	71:33:18	0.1006	0.0223	0.0237	0.0142	0.0171	0.0075	0.0261	0.0191	0.9773	0.2799	1.9519	0.3584	2.2959	0.3018
72.0556	72:03:20	0.1005	0.0228	0.025	0.0129	0.0173	0.0067	0.0247	0.0202	0.9847	0.2811	1.9659	0.3594	2.3125	0.3042
72.3889	72:23:20	0.1007	0.0227	0.025	0.0138	0.0173	0.0066	0.0244	0.0202	0.9885	0.2799	1.9747	0.3592	2.3188	0.3049
72.7222	72:43:20	0.1008	0.0221	0.0248	0.0131	0.0169	0.0065	0.0245	0.0201	0.9943	0.2793	1.9828	0.3623	2.33	0.3056
73.0558	73:03:21	0.0998	0.0239	0.0239	0.012	0.0172	0.0065	0.0243	0.0195	0.9962	0.2807	1.9883	0.362	2.3387	0.3051
73.5558	73:33:21	0.1004	0.0225	0.0239	0.0128	0.0171	0.0063	0.025	0.0202	1.0028	0.2795	1.9987	0.3653	2.3506	0.308
73.8894	73:53:22	0.1007	0.0214	0.0233	0.0137	0.0163	0.0064	0.025	0.0202	1.0081	0.2816	2.0091	0.3679	2.366	0.3122
74.2233	74:13:24	0.0998	0.023	0.0233	0.0123	0.017	0.0067	0.0241	0.0201	1.0146	0.2816	2.0157	0.3675	2.3715	0.3138
74.7233	74:43:24	0.1001	0.02	0.0238	0.014	0.0155	0.0068	0.0258	0.0203	1.0204	0.2825	2.0309	0.3679	2.3872	0.3177
75.0567	75:03:24	0.0993	0.0238	0.0235	0.0124	0.0167	0.0069	0.0241	0.0205	1.0266	0.2809	2.0368	0.3707	2.3925	0.3177
75.3903	75:23:25	0.0997	0.0201	0.0232	0.0138	0.0153	0.0067	0.0258	0.0201	1.0308	0.2808	2.0401	0.3703	2.4034	0.3203
75.8906	75:53:26	0.0999	0.0196	0.0238	0.0137	0.0147	0.0068	0.0253	0.0204	1.0399	0.2827	2.0538	0.3718	2.4163	0.3223
76.2242	76:13:27	0.1	0.022	0.0222	0.014	0.0159	0.0073	0.0255	0.0201	1.044	0.2824	2.0535	0.3684	2.4225	0.3239
76.5575	76:33:27	0.0995	0.0198	0.0233	0.0134	0.0148	0.0069	0.0252	0.0206	1.048	0.2839	2.0635	0.3706	2.4363	0.3255
76.8908	76:53:27	0.0999	0.0197	0.0235	0.0133	0.0146	0.0065	0.0255	0.021	1.0519	0.2816	2.0668	0.3707	2.4421	0.3259
77.3911	77:23:28	0.1	0.0219	0.0222	0.0139	0.0157	0.0065	0.0255	0.0209	1.057	0.2813	2.0721	0.373	2.4552	0.3282
77.7244	77:43:28	0.0995	0.0231	0.0217	0.0123	0.0159	0.0068	0.0247	0.0206	1.0624	0.2801	2.0833	0.3731	2.466	0.331
78.0578	78:03:28	0.099	0.0195	0.0228	0.0133	0.015	0.0065	0.0254	0.021	1.0635	0.2793	2.0912	0.3776	2.4741	0.3325
78.5578	78:33:28	0.0998	0.0219	0.0226	0.0126	0.0152	0.007	0.0243	0.0208	1.0686	0.2753	2.1017	0.3761	2.4851	0.3328
78.8911	78:53:28	0.0991	0.0223	0.0211	0.0128	0.0153	0.0072	0.0252	0.0207	1.0741	0.2734	2.1052	0.3754	2.4927	0.3357
79.2247	79:13:29	0.0993	0.0189	0.0226	0.013	0.0138	0.0065	0.0255	0.0205	1.0778	0.2717	2.1148	0.3726	2.499	0.3385
79.7247	79:43:29	0.0997	0.0202	0.0213	0.0138	0.014	0.0064	0.0257	0.0211	1.0876	0.2693	2.1249	0.374	2.5105	0.3404
80.0581	80:03:29	0.099	0.0187	0.0218	0.013	0.0139	0.0071	0.0253	0.0211	1.0909	0.2693	2.1311	0.3705	2.5179	0.3425
80.3914	80:23:29	0.0987	0.0227	0.0207	0.0127	0.015	0.0072	0.0242	0.0199	1.0965	0.2655	2.1367	0.3726	2.524	0.3433
80.8914	80:53:29	0.0982	0.0218	0.0212	0.0116	0.0147	0.0069	0.0242	0.022	1.1027	0.2639	2.1495	0.379	2.5337	0.3449
81.2247	81:13:29	0.0989	0.0191	0.0215	0.0127	0.0136	0.0066	0.0253	0.0218	1.1057	0.2637	2.1523	0.3736	2.5471	0.3485
81.5581	81:33:29	0.099	0.0186	0.0211	0.0134	0.0132	0.007	0.0258	0.0212	1.1093	0.2631	2.1539	0.3687	2.5502	0.3497
81.8914	81:53:29	0.0988	0.0215	0.0193	0.0128	0.0148	0.0069	0.0254	0.0212	1.1141	0.2641	2.1642	0.3778	2.5607	0.3514
82.3914	82:23:29	0.0981	0.022	0.0202	0.0115	0.0148	0.0072	0.0248	0.0219	1.1171	0.2621	2.1695	0.3768	2.5679	0.3538
82.725	82:43:30	0.0983	0.0217	0.0209	0.0118	0.0144	0.0071	0.0243	0.0214	1.1189	0.2634	2.1742	0.3707	2.5771	0.3579
83.0583	83:03:30	0.0981	0.0215	0.0202	0.0117	0.0145	0.0068	0.0251	0.0211	1.1234	0.2607	2.1834	0.3725	2.5823	0.3596
83.5586	83:33:31	0.0995	0.0196	0.0197	0.0138	0.0129	0.0061	0.026	0.0217	1.1276	0.2604	2.1908	0.3713	2.5886	0.3576
83.8919	83:53:31	0.0986	0.0211	0.0189	0.0126	0.0136	0.0078	0.0259	0.0211	1.1354	0.2636	2.2007	0.372	2.6032	0.3635
84.2256	84:13:32	0.0985	0.018	0.0202	0.0127	0.0124	0.0075	0.0258	0.0219	1.1364	0.2641	2.2097	0.3751	2.6041	0.3625
84.7256	84:43:32	0.0992	0.0191	0.0196	0.0137	0.0128	0.0063	0.0261	0.0224	1.1404	0.2608	2.2101	0.3663	2.6168	0.3644
85.0592	85:03:33	0.0982	0.0219	0.0199	0.0121	0.0143	0.0067	0.0249	0.0222	1.1418	0.256	2.2184	0.3662	2.623	0.3648
85.3925	85:23:33	0.0983	0.021	0.0188	0.0123	0.0138	0.0071	0.0258	0.0222	1.1429	0.2506	2.223	0.3685	2.6277	0.3731
85.8931	85:53:35	0.0986	0.0209	0.0192	0.0126	0.0138	0.0069	0.0258	0.0223	1.149	0.2472	2.2345	0.3693	2.6429	0.3753
86.2267	86:13:36	0.0979	0.0214	0.0197	0.0106	0.0137	0.0067	0.0246	0.0227	1.1537	0.247	2.2407	0.3696	2.6459	0.3727
86.56	86:33:36	0.0988	0.0198	0.0191	0.013	0.0129	0.0069	0.026	0.0225	1.157	0.2481	2.2331	0.3605	2.6452	0.376
86.8936	86:53:37	0.0988	0.0191	0.019	0.0133	0.012	0.0071	0.0263	0.0226	1.1626	0.2516	2.2485	0.3591	2.6552	0.3772
87.3936	87:23:37	0.0992	0.0204	0.0199	0.0118	0.0132	0.0071	0.0246	0.0226	1.1709	0.2509	2.2618	0.3601	2.6753	0.38
87.7272	87:43:38	0.0986	0.02	0.0184	0.0116	0.0132	0.0065	0.0262	0.0227	1.1723	0.251	2.2622	0.3549	2.6705	0.3833
88.0606	88:03:38	0.0983	0.0174	0.0194	0.0122	0.0118	0.0063	0.0261	0.0228	1.1774	0.2536	2.2734	0.3567	2.6874	0.3871
88.5606	88:33:38	0.0976	0.0196	0.0193	0.0119	0.0131	0.0069	0.0254	0.0229	1.1821	0.2486	2.2725	0.3542	2.6825	0.3832
88.8942	88:53:39	0.0976	0.0201	0.0193	0.0116	0.0129	0.0072	0.0249	0.0224	1.1829	0.2476	2.2712	0.3516	2.6795	0.3856
89.2275	89:13:39	0.0974	0.021	0.0188	0.0104	0.0129	0.0071	0.0251	0.0232	1.1873	0.2521	2.2848	0.3484	2.6963	0.3901
89.7275	89:43:39	0.0976	0.0181	0.0185	0.0111	0.0118	0.0073	0.0266	0.0233	1.192	0.2481	2.284	0.3559	2.6929	0.3903
90.0608	90:03:39	0.0982	0.0199	0.0186	0.0115	0.0127	0.0068	0.025	0.0228	1.2005	0.2491	2.2872	0.3536	2.6886	0.3868
90.3942	90:23:39	0.097	0.017	0.0184	0.0115	0.0111	0.0064	0.0267	0.0233	1.2042	0.2513	2.2883	0.3524	2.691	0.3925
