# Supplementary material for: Chelerythrine Chloride Downregulates β-Catenin and Inhibits Stem Cell Properties of Non-Small Cell Lung Carcinoma
Source: Molecules. 2020 Jan 6;25(1):224. doi: 10.3390/molecules25010224 (PMC6983151; doi:10.3390/molecules25010224)
Supplement: Supplementary file 1 [file molecules-25-00224-s001.zip › Figure S3-kinetic dose–response curve of HLCSC in independent experiment 2.xls]

## Sheet: Plot
Normalize Time: 21:03:31
Time (Hour)	Time (hh:mm:ss)	Y (A1,A2)	SD (A1,A2)	Y (B1,B2)	SD (B1,B2)	Y (C1,C2)	SD (C1,C2)	Y (D1,D2)	SD (D1,D2)	Y (E1,E2)	SD (E1,E2)	Y (F1,F2)	SD (F1,F2)	Y (H1,H2,H3,H4,H5,H6)	SD (H1,H2,H3,H4,H5,H6)
0	00:00:00	0	0	0	0	0	0	0	0	0	0	0	0	0	0
0.606111	00:36:22	0.6498	0.0898	0.0426	0.0005	0.0041	0.0011	-0.0066	0.0002	-0.0073	0.0015	0.0091	0.0015	0.0524	0.0173
0.856944	00:51:25	0.4751	0.1323	0.0189	0.0034	0.0161	0.0045	0.0164	0.0087	0.0182	0.0065	0.0144	0.0105	0.0413	0.0133
1.27417	01:16:27	0.6515	0.2256	0.0361	0.0021	0.0359	0.0059	0.0353	0.0107	0.0294	0.002	0.027	0.0016	0.0552	0.0149
1.60861	01:36:31	0.6603	0.1997	0.042	0.0024	0.0328	0.0125	0.0424	0.0006	0.0385	0.0008	0.0374	0.0009	0.0629	0.014
2.02639	02:01:35	0.7044	0.2836	0.0389	0.004	0.0353	0.0125	0.0511	0.0036	0.0419	0.0019	0.0372	0.0002	0.0715	0.0149
2.44389	02:26:38	0.7101	0.2948	0.0434	0.0049	0.0341	0.0171	0.0574	0.0033	0.0457	0.0076	0.0444	0.0017	0.0809	0.0183
2.86194	02:51:43	0.7743	0.1963	0.0533	0.0052	0.0428	0.0259	0.0619	0.0021	0.0477	0.0072	0.05	0.0015	0.0876	0.0175
3.19611	03:11:46	0.8332	0.2802	0.054	0.0107	0.0492	0.0336	0.0651	0.0047	0.053	0.0062	0.053	0.0025	0.0948	0.0216
3.61361	03:36:49	0.8657	0.3211	0.0612	0.0094	0.0545	0.0312	0.0666	0.0014	0.0517	0.0055	0.0547	0.0063	0.0996	0.0213
4.03139	04:01:53	0.8245	0.3277	0.0651	0.0005	0.0566	0.0278	0.0771	0.0049	0.0569	0.0178	0.0638	0.0065	0.1083	0.0183
4.44889	04:26:56	0.9098	0.2764	0.075	0.0108	0.0631	0.0336	0.0794	0.0003	0.066	0.008	0.0709	0.0065	0.1163	0.0214
4.86639	04:51:59	0.8747	0.3197	0.0773	0.0026	0.0654	0.0232	0.093	0.0085	0.0691	0.0217	0.0815	0.0061	0.1253	0.0191
5.20056	05:12:02	0.9819	0.2917	0.0859	0.0113	0.0748	0.0374	0.0972	0.0006	0.0755	0.0135	0.0846	0.0071	0.1317	0.024
5.61778	05:37:04	1.015	0.3103	0.0947	0.0142	0.0834	0.0371	0.1051	0.0031	0.0843	0.0088	0.0955	0.0088	0.1411	0.0238
6.03556	06:02:08	1.0106	0.3144	0.1026	0.001	0.0888	0.0213	0.1132	0.0111	0.0919	0.0214	0.1044	0.0019	0.1493	0.0185
6.45333	06:27:12	1.042	0.2917	0.1141	0.0032	0.1015	0.0321	0.1188	0.0033	0.0984	0.0136	0.1077	0.0067	0.158	0.0187
6.78722	06:47:14	1.0538	0.2242	0.1211	0.0101	0.0997	0.0382	0.1346	0.0008	0.1118	0.02	0.1231	0.0076	0.1686	0.0223
7.20417	07:12:15	1.0986	0.2757	0.1267	0.0169	0.1101	0.0402	0.1426	0.0039	0.1183	0.0143	0.1302	0.0128	0.1739	0.0215
7.62194	07:37:19	1.0228	0.2601	0.1342	0.0027	0.1213	0.0307	0.149	0.0047	0.1269	0.0238	0.1367	0.0054	0.1876	0.0201
8.03972	08:02:23	1.0694	0.2474	0.1442	0.0009	0.1278	0.0289	0.1662	0.0006	0.1387	0.0254	0.1524	0.0095	0.1981	0.0207
8.37333	08:22:24	1.1353	0.2516	0.1529	0.0133	0.1359	0.0412	0.1738	0.0011	0.1481	0.0175	0.1625	0.0093	0.2046	0.0219
8.79111	08:47:28	1.0372	0.2131	0.1617	0.0031	0.1478	0.0262	0.182	0.0072	0.1558	0.0261	0.1684	0.0095	0.2153	0.0193
9.21111	09:12:40	1.1339	0.1625	0.1748	0.0058	0.1548	0.0291	0.1996	0.0026	0.1686	0.0222	0.186	0.0096	0.2286	0.0225
9.71194	09:42:43	1.1633	0.2503	0.1894	0.0103	0.1718	0.0366	0.2072	0.0017	0.1824	0.0152	0.1912	0.0107	0.2415	0.0216
10.0456	10:02:44	1.1171	0.1995	0.1972	0.0028	0.1804	0.0277	0.2251	0.0034	0.1929	0.0273	0.2078	0.0082	0.251	0.019
10.3792	10:22:45	1.1654	0.1673	0.2076	0.0017	0.1935	0.0219	0.2331	0.0045	0.2039	0.0232	0.2178	0.0044	0.2637	0.0191
10.8797	10:52:47	1.2538	0.1917	0.22	0.0122	0.2047	0.0278	0.2556	0.003	0.2265	0.0185	0.2369	0.008	0.2772	0.0222
11.2133	11:12:48	1.23	0.201	0.2373	0.0197	0.2234	0.0352	0.2645	0.0055	0.2354	0.0125	0.2453	0.0077	0.2865	0.021
11.7142	11:42:51	1.2447	0.2509	0.2556	0.0193	0.2387	0.0308	0.2863	0.0018	0.2571	0.0191	0.2674	0.0063	0.3081	0.0212
12.0483	12:02:54	1.1981	0.1477	0.275	0.0108	0.2555	0.0209	0.2944	0.0049	0.2633	0.0242	0.2786	0.0048	0.3215	0.0201
12.3819	12:22:55	1.2369	0.256	0.2804	0.0191	0.266	0.0294	0.3101	0.0024	0.2806	0.0192	0.2871	0.0081	0.3284	0.0185
12.8822	12:52:56	1.2666	0.2327	0.3097	0.0178	0.2969	0.0293	0.3324	0.0017	0.3004	0.0122	0.3116	0.0087	0.3504	0.0194
13.2158	13:12:57	1.2814	0.2149	0.3213	0.0153	0.3067	0.0267	0.3463	0.0007	0.3197	0.0121	0.3288	0.003	0.3665	0.0206
13.7164	13:42:59	1.2631	0.1374	0.3479	0.0034	0.3347	0.0141	0.3672	0.0049	0.3369	0.0244	0.3496	0.0028	0.3868	0.019
14.05	14:03:00	1.2743	0.1898	0.3627	0.0086	0.3515	0.0198	0.3897	0.0006	0.3609	0.014	0.3653	0.0033	0.4025	0.0183
14.3839	14:23:02	1.1979	0.1297	0.3821	0.003	0.3741	0.02	0.3971	0.0063	0.3738	0.0162	0.3781	0.0046	0.4213	0.0178
14.8842	14:53:03	1.1603	0.143	0.4083	0.0064	0.4008	0.023	0.4201	0.0036	0.3979	0.0127	0.3932	0.0018	0.4433	0.0158
15.2181	15:13:05	1.2034	0.1858	0.4263	0.0121	0.4188	0.0247	0.4452	0.0019	0.4234	0.0071	0.4126	0.0015	0.4624	0.0155
15.5519	15:33:07	1.1951	0.0991	0.4527	0.0123	0.4458	0.0181	0.4651	0.0032	0.4435	0.0144	0.4356	0.0006	0.4816	0.0157
16.0522	16:03:08	1.2202	0.1243	0.4735	0.0125	0.4691	0.0221	0.4993	0.0088	0.4804	0.0142	0.4667	0.0041	0.5082	0.0139
16.3861	16:23:10	1.2336	0.1211	0.5017	0.0161	0.4966	0.0263	0.521	0.0017	0.4986	0.0034	0.4922	0.0022	0.5298	0.0167
16.8864	16:53:11	1.1983	0.1663	0.5446	0.0112	0.5308	0.0179	0.5521	0.0014	0.5322	0.0054	0.5297	0.0026	0.5597	0.0167
17.2203	17:13:13	1.1623	0.066	0.5591	0.0049	0.5533	0.0151	0.5725	0.015	0.5578	0.014	0.548	0.0043	0.5856	0.0132
17.5539	17:33:14	1.1216	0.1508	0.5853	0.0125	0.576	0.0147	0.5967	0.0089	0.5775	0.006	0.5696	0.0028	0.6069	0.0132
18.0542	18:03:15	1.0987	0.1693	0.6381	0.0026	0.6276	0.0069	0.6468	0.0042	0.6292	0.0048	0.6242	0.0034	0.6501	0.0127
18.3883	18:23:18	1.1415	0.1073	0.6727	0.0056	0.6628	0.0039	0.6757	0.0065	0.6632	0.0183	0.6629	0.0004	0.6844	0.0109
18.8889	18:53:20	1.082	0.0426	0.7251	0.0038	0.7202	0.0032	0.7234	0.0079	0.7134	0.0177	0.7085	0.0061	0.7334	0.0089
19.2231	19:13:23	0.9825	0.0646	0.7552	0.0084	0.7516	0.0139	0.7579	0.002	0.7511	0.0038	0.7484	0.0033	0.767	0.0094
19.5567	19:33:24	1.0598	0.0926	0.8018	0.0003	0.7972	0.0096	0.7985	0.0005	0.7924	0.0031	0.7916	0.008	0.8068	0.0088
20.0572	20:03:26	1.0174	0.0804	0.8646	0.0013	0.8563	0.0121	0.8578	0.0055	0.8589	0.003	0.8602	0.0073	0.8638	0.0058
20.3911	20:23:28	1.0669	0.0957	0.9107	0.0068	0.9094	0.0029	0.9065	0.0003	0.9021	0.0047	0.9101	0.0004	0.9104	0.004
20.8917	20:53:30	1.0808	0.0478	0.9799	0.0021	0.9846	0.006	0.9791	0.0122	0.9751	0.0078	0.9775	0.003	0.9812	0.003
21.2461	21:14:46	2.1905	0.2884	0.7778	0.015	0.8762	0.0415	0.937	0.0141	0.9599	0.0195	1.0246	0.0035	1.1188	0.0311
21.58	21:34:48	1.196	0.3821	0.2639	0.0263	0.2916	0.0194	0.4355	0.0261	0.9179	0.0084	0.9582	0.0089	1.0306	0.0171
21.9972	21:59:50	1.1592	0.3373	0.1814	0.0032	0.0755	0.0132	0.1825	0.0415	0.7157	0.3568	1.0193	0.0101	1.0657	0.0168
22.3317	22:19:54	1.1178	0.3009	0.1604	0.0118	0.0667	0.0083	0.166	0.063	0.737	0.392	1.0798	0.0158	1.1399	0.0162
22.7494	22:44:58	1.0564	0.3418	0.1435	0.0023	0.0536	0.0051	0.1514	0.0829	0.774	0.4166	1.1414	0.0122	1.2088	0.0137
23.1672	23:10:02	0.9763	0.2526	0.1427	0.0082	0.0537	0.0056	0.1462	0.0787	0.8043	0.4179	1.1911	0.0168	1.2664	0.0138
23.5847	23:35:05	1.0212	0.2006	0.1327	0.0012	0.0524	0.0062	0.1438	0.0807	0.8269	0.4349	1.2478	0.0254	1.3265	0.0168
24.0022	24:00:08	1.0816	0.3483	0.1239	0.0128	0.0425	0.0076	0.1424	0.0898	0.8707	0.4508	1.309	0.0179	1.3791	0.0185
24.3361	24:20:10	1.0345	0.3126	0.1148	0.0062	0.0424	0.001	0.1476	0.0862	0.8875	0.4761	1.3518	0.0107	1.4286	0.0225
24.7533	24:45:12	0.9425	0.2337	0.1169	0.0065	0.0429	0.0002	0.1477	0.088	0.927	0.4843	1.4078	0.0162	1.4859	0.0217
25.1714	25:10:17	1.0401	0.2942	0.1086	0.0108	0.0418	0.0087	0.1487	0.0926	0.9474	0.5054	1.4685	0.0254	1.5351	0.0198
25.5889	25:35:20	0.9612	0.3124	0.103	0.0053	0.0343	0.0034	0.1524	0.0855	0.9792	0.5272	1.5206	0.0181	1.5818	0.0166
25.9225	25:55:21	1.0231	0.3318	0.1013	0.0085	0.0309	0.0148	0.1536	0.1001	1.0078	0.5394	1.5652	0.0094	1.6174	0.0159
26.3403	26:20:25	0.9231	0.2803	0.1001	0.0046	0.0281	0.0009	0.159	0.0918	1.0336	0.5549	1.6085	0.0182	1.6653	0.018
26.7581	26:45:29	0.9768	0.1598	0.1038	0.0033	0.0316	0.0087	0.1602	0.0902	1.0649	0.5645	1.6714	0.0335	1.7093	0.0167
27.1756	27:10:32	0.9725	0.304	0.0954	0.0012	0.0208	0.0003	0.1621	0.0943	1.0912	0.586	1.7165	0.0242	1.749	0.0173
27.5928	27:35:34	0.9325	0.1826	0.1003	0.0019	0.0262	0.0097	0.1601	0.0952	1.1226	0.5969	1.7676	0.033	1.7861	0.0231
27.9272	27:55:38	1.0417	0.2833	0.0982	0.0082	0.02	0.0202	0.1631	0.1153	1.1477	0.6121	1.8174	0.0366	1.818	0.022
28.3447	28:20:41	0.9096	0.2698	0.096	0.0013	0.0195	0.0097	0.1654	0.1046	1.1744	0.631	1.8611	0.0361	1.857	0.0222
28.7625	28:45:45	1.0058	0.2839	0.0923	0.008	0.0178	0.0199	0.1653	0.1163	1.2021	0.6379	1.9385	0.0308	1.9034	0.0245
29.1797	29:10:47	1.0157	0.3069	0.0883	0.0155	0.0158	0.0197	0.1684	0.1127	1.2366	0.6666	1.9967	0.0295	1.9685	0.0218
29.5142	29:30:51	0.9675	0.1316	0.0942	0.0028	0.0175	0.0144	0.1638	0.1124	1.27	0.6752	2.0315	0.0481	2.003	0.025
29.9314	29:55:53	0.9746	0.2992	0.0811	0.0081	0.0084	0.0159	0.1657	0.1174	1.3043	0.7037	2.1147	0.0433	2.0489	0.0221
30.3492	30:20:57	0.987	0.197	0.09	0.0081	0.014	0.0162	0.1637	0.1197	1.3454	0.7217	2.1885	0.046	2.1233	0.0204
30.7667	30:46:00	0.9503	0.2982	0.0765	0.0106	0.0084	0.011	0.1697	0.1134	1.375	0.7565	2.2599	0.0586	2.1862	0.0224
31.1008	31:06:03	0.8671	0.2012	0.0791	0.0032	0.0059	0.0048	0.1669	0.1169	1.4079	0.7663	2.3009	0.0656	2.2368	0.0203
31.5178	31:31:04	0.9545	0.2347	0.0775	0.0107	0.007	0.0151	0.1671	0.1172	1.4359	0.782	2.3903	0.0597	2.3168	0.0279
31.9356	31:56:08	0.9314	0.3222	0.0706	0.0064	0.0044	0.0107	0.1698	0.117	1.4857	0.8215	2.4756	0.0618	2.3893	0.0334
32.3531	32:21:11	0.9291	0.3038	0.0726	0.0081	-0.002	0.0158	0.1685	0.1217	1.547	0.8539	2.5798	0.0808	2.4815	0.0336
32.7708	32:46:15	0.96	0.2364	0.0738	0.0117	0.0018	0.0196	0.1695	0.1274	1.5899	0.8683	2.6691	0.0831	2.5644	0.0337
33.1047	33:06:17	0.9782	0.2422	0.0726	0.0125	0.0001	0.0155	0.1724	0.1245	1.6308	0.8929	2.7462	0.1052	2.6312	0.0396
33.5217	33:31:18	0.8648	0.2358	0.0714	0.0046	-0.005	0.0064	0.1696	0.1271	1.698	0.9213	2.8507	0.1184	2.7209	0.0444
33.9397	33:56:23	0.8172	0.2083	0.0701	0.0086	-0.0054	0.0064	0.1692	0.1277	1.7549	0.9513	2.9444	0.1275	2.8054	0.0471
34.3572	34:21:26	0.9922	0.2717	0.0717	0.0056	-0.0053	0.0213	0.1707	0.1412	1.8019	0.985	3.025	0.1357	2.8917	0.0441
34.6911	34:41:28	0.885	0.2169	0.072	0.003	-0.0021	0.0091	0.1728	0.1353	1.8464	1.0023	3.12	0.1393	2.9683	0.0498
35.1083	35:06:30	0.8081	0.1983	0.0657	0.0065	-0.0072	0.0047	0.1732	0.1371	1.9015	1.0289	3.2027	0.1378	3.042	0.0521
35.5261	35:31:34	0.9708	0.2516	0.0685	0.0054	-0.0095	0.0239	0.1724	0.1494	1.9523	1.0633	3.2732	0.1355	3.1078	0.0462
35.9436	35:56:37	0.9569	0.2247	0.0687	0.0022	-0.0115	0.0239	0.1702	0.1518	2.0031	1.0971	3.3462	0.1319	3.1895	0.0469
36.3617	36:21:42	0.8565	0.1924	0.0628	0.0087	-0.0106	0.0059	0.1749	0.144	2.0518	1.1147	3.4036	0.1176	3.2447	0.0498
36.6956	36:41:44	0.9047	0.2224	0.0627	0.0054	-0.0127	0.0151	0.1726	0.1559	2.085	1.126	3.433	0.1245	3.2826	0.041
37.1128	37:06:46	0.8698	0.144	0.0654	0.0026	-0.012	0.0158	0.176	0.1554	2.1249	1.1324	3.4993	0.1279	3.3402	0.048
37.53	37:31:48	0.9923	0.2418	0.0636	0.0081	-0.0128	0.0222	0.1799	0.1637	2.1541	1.1398	3.5359	0.142	3.3864	0.0561
37.9467	37:56:48	0.8969	0.1203	0.0657	0.0014	-0.0111	0.0199	0.1793	0.1609	2.1874	1.1407	3.5776	0.1342	3.412	0.0593
38.2806	38:16:50	0.9415	0.2306	0.0572	0.0109	-0.0121	0.017	0.188	0.1628	2.2147	1.1593	3.602	0.1322	3.4508	0.0692
38.6983	38:41:54	0.9397	0.2489	0.0609	0.0043	-0.0174	0.0205	0.1831	0.177	2.2442	1.1585	3.6258	0.1212	3.4967	0.0839
39.1161	39:06:58	0.8282	0.2211	0.0541	0.014	-0.0204	0.0031	0.1818	0.1671	2.2713	1.1603	3.6463	0.1256	3.5114	0.0804
39.5333	39:32:00	0.8634	0.3284	0.0536	0.0016	-0.0214	0.0185	0.1856	0.1793	2.2926	1.173	3.664	0.1141	3.5422	0.0804
39.9514	39:57:05	0.8233	0.173	0.0524	0.0103	-0.0201	0.0037	0.185	0.1725	2.3232	1.1679	3.6908	0.1158	3.5727	0.0854
40.2856	40:17:08	0.9178	0.2685	0.0494	0.0049	-0.0195	0.0117	0.1917	0.1822	2.3352	1.1854	3.6795	0.1207	3.5806	0.0917
40.7028	40:42:10	0.8405	0.0904	0.0542	0.0018	-0.0212	0.0098	0.1884	0.1826	2.369	1.1916	3.7112	0.1126	3.6125	0.0915
41.1206	41:07:14	0.9079	0.2587	0.0512	0.0027	-0.0228	0.0185	0.1901	0.1973	2.3967	1.2019	3.738	0.1014	3.6506	0.0946
41.5383	41:32:18	0.9051	0.162	0.0543	0.0025	-0.0209	0.0163	0.192	0.1947	2.4189	1.1891	3.7414	0.1051	3.6726	0.0964
41.8722	41:52:20	0.8406	0.0797	0.0537	0.0072	-0.0226	0.0129	0.1902	0.1923	2.4222	1.1935	3.7477	0.1004	3.6996	0.0952
42.29	42:17:24	0.926	0.1784	0.0465	0.0051	-0.0245	0.0201	0.1954	0.1981	2.4258	1.2138	3.7416	0.0823	3.7185	0.0991
42.7081	42:42:29	0.8754	0.2312	0.0498	0.0015	-0.0279	0.0178	0.189	0.208	2.4427	1.2123	3.7571	0.0576	3.7536	0.1037
43.1258	43:07:33	0.8242	0.1976	0.0464	0.0002	-0.021	0.0097	0.1981	0.2032	2.4513	1.2188	3.7688	0.0549	3.7938	0.098
43.5433	43:32:36	0.8168	0.2711	0.041	0.0065	-0.0255	0.0116	0.1998	0.2026	2.4651	1.2236	3.8029	0.0618	3.8394	0.1018
43.8772	43:52:38	0.7277	0.1722	0.0426	0.0099	-0.0302	0.0066	0.1954	0.2011	2.4924	1.2181	3.8643	0.0779	3.8809	0.1048
44.2953	44:17:43	0.8625	0.2125	0.0446	0.0057	-0.0314	0.0193	0.1918	0.2138	2.5192	1.2298	3.9265	0.0776	3.9399	0.1033
44.7128	44:42:46	0.8701	0.1575	0.0476	0.0007	-0.0302	0.0234	0.1949	0.2189	2.5563	1.2644	3.994	0.0764	3.9951	0.1071
45.1303	45:07:49	0.7259	0.19	0.0416	0.011	-0.0337	0.0072	0.1947	0.2075	2.5702	1.3051	4.0507	0.0848	4.0586	0.1192
45.4642	45:27:51	0.8301	0.217	0.0407	0.0114	-0.034	0.0129	0.1895	0.2155	2.5798	1.293	4.0908	0.0693	4.104	0.1232
45.8817	45:52:54	0.756	0.2424	0.0323	0.0049	-0.0329	0.0034	0.2023	0.2117	2.5901	1.3178	4.1046	0.0695	4.1563	0.1375
46.3847	46:23:05	0.7669	0.0488	0.0395	0.0056	-0.0352	0.0143	0.1951	0.2136	2.619	1.3104	4.1596	0.064	4.2319	0.1563
46.7189	46:43:08	0.846	0.2116	0.0388	0.0017	-0.0364	0.019	0.1987	0.2301	2.633	1.3261	4.184	0.056	4.273	0.1605
47.0525	47:03:09	0.7816	0.2885	0.032	0.0023	-0.0361	0.021	0.2032	0.2209	2.6495	1.332	4.1985	0.059	4.2996	0.1597
47.5531	47:33:11	0.8486	0.2049	0.0379	0.0048	-0.0362	0.0169	0.1953	0.2252	2.6846	1.3309	4.2437	0.0759	4.346	0.1644
47.8867	47:53:12	0.7661	0.1108	0.0402	0.0035	-0.0348	0.0133	0.2014	0.2206	2.711	1.3458	4.2883	0.0907	4.3771	0.1715
48.3869	48:23:13	0.7503	0.121	0.0359	0.0085	-0.036	0.0142	0.1985	0.2253	2.7585	1.3667	4.3396	0.0992	4.4178	0.1762
48.7208	48:43:15	0.7664	0.2421	0.0352	0.0002	-0.0397	0.0213	0.2018	0.2334	2.7968	1.3925	4.379	0.092	4.4585	0.1756
49.0544	49:03:16	0.6757	0.1572	0.0297	0.0058	-0.0406	0.0049	0.1993	0.2243	2.8104	1.3921	4.405	0.08	4.476	0.19
49.555	49:33:18	0.6735	0.1594	0.0273	0.0082	-0.041	0.0048	0.2033	0.2274	2.8326	1.3865	4.4131	0.0813	4.4747	0.1872
49.8883	49:53:18	0.7779	0.1664	0.0282	0.0067	-0.0447	0.0119	0.1976	0.2353	2.8462	1.3833	4.4128	0.0654	4.4953	0.1944
50.3892	50:23:21	0.7105	0.1515	0.0282	0.0058	-0.0414	0.0086	0.2056	0.2348	2.8631	1.3851	4.4392	0.0375	4.5002	0.1902
50.7228	50:43:22	0.7296	0.2036	0.0237	0.0054	-0.0436	0.0208	0.2026	0.2447	2.8703	1.3747	4.4508	0.0362	4.5124	0.1998
51.0564	51:03:23	0.7095	0.0218	0.0263	0.01	-0.0403	0.0099	0.2011	0.2338	2.8912	1.3872	4.4653	0.0427	4.5172	0.1915
51.5569	51:33:25	0.7535	0.1391	0.0318	0.0063	-0.0411	0.0211	0.203	0.2503	2.9168	1.3824	4.493	0.0571	4.5286	0.1912
51.8903	51:53:25	0.7754	0.1854	0.0257	0.0047	-0.0489	0.0202	0.1975	0.2474	2.9325	1.3935	4.5079	0.0534	4.5297	0.2007
52.3914	52:23:29	0.7692	0.1518	0.0261	0.0021	-0.0471	0.0207	0.2052	0.2495	2.9506	1.392	4.5312	0.0543	4.5242	0.2074
52.725	52:43:30	0.7648	0.1833	0.024	0.0105	-0.0449	0.0209	0.204	0.2593	2.9741	1.385	4.5396	0.0668	4.5407	0.2124
53.0586	53:03:31	0.7509	0.1761	0.0237	0.0027	-0.048	0.0231	0.2032	0.2563	2.9899	1.3944	4.5502	0.057	4.5495	0.2112
53.5592	53:33:33	0.7078	0.183	0.02	0.0033	-0.0471	0.0066	0.2082	0.2501	3.0044	1.3901	4.5451	0.0545	4.5457	0.2057
53.8931	53:53:35	0.6926	0.2917	0.0181	0.017	-0.0571	0.0163	0.1985	0.2587	3.0226	1.3659	4.5466	0.0577	4.5761	0.2062
54.2267	54:13:36	0.7683	0.1526	0.022	0.0009	-0.0486	0.0211	0.2074	0.2569	3.0438	1.3651	4.57	0.0471	4.6012	0.2091
54.7269	54:43:37	0.7422	0.1651	0.0155	0.0042	-0.0479	0.0178	0.2124	0.2571	3.059	1.3785	4.5633	0.0561	4.6164	0.2106
55.0606	55:03:38	0.5931	0.1536	0.0178	0.017	-0.0507	0.0036	0.2099	0.2555	3.0657	1.3845	4.5873	0.0504	4.6327	0.2177
55.5608	55:33:39	0.6453	0.1423	0.0168	0.0155	-0.0545	0.0095	0.2092	0.2567	3.0931	1.3832	4.6153	0.0423	4.6685	0.212
55.8944	55:53:40	0.7277	0.1155	0.0227	0.011	-0.0506	0.0224	0.2077	0.2678	3.1177	1.368	4.6354	0.0505	4.6951	0.2053
56.2283	56:13:42	0.6598	0.2336	0.0108	0.0045	-0.0502	0.0065	0.2153	0.2596	3.1422	1.3768	4.6744	0.0209	4.7218	0.1948
56.7289	56:43:44	0.6999	0.2538	0.0129	0.0009	-0.0525	0.0153	0.2177	0.2643	3.1749	1.3719	4.7023	0.0041	4.7775	0.2021
57.0628	57:03:46	0.7535	0.1455	0.0201	0.0064	-0.0539	0.0259	0.2102	0.2679	3.1922	1.3676	4.7117	0.0264	4.8108	0.2087
57.5636	57:33:49	0.6995	0.1486	0.0109	0.0022	-0.0513	0.018	0.2207	0.2674	3.2207	1.3564	4.7624	0.0323	4.8783	0.2073
57.8972	57:53:50	0.6941	0.1669	0.0156	0.0162	-0.0587	0.0143	0.2106	0.2739	3.2499	1.3569	4.796	0.029	4.9183	0.2149
58.2308	58:13:51	0.7483	0.167	0.0113	0.0054	-0.0562	0.017	0.2189	0.2685	3.2712	1.3595	4.8223	0.0221	4.938	0.2182
58.7311	58:43:52	0.7047	0.162	0.0151	0.0176	-0.0607	0.0155	0.2135	0.2791	3.3061	1.3613	4.8867	0.04	4.9875	0.2325
59.065	59:03:54	0.7354	0.1469	0.0128	0.0004	-0.053	0.022	0.2258	0.277	3.3364	1.3688	4.9144	0.0333	5.0408	0.2323
59.5656	59:33:56	0.6941	0.0672	0.0176	0.0098	-0.053	0.0199	0.2204	0.2807	3.3723	1.3439	4.9783	0.0349	5.124	0.2291
59.8992	59:53:57	0.6046	0.0478	0.0097	0.0142	-0.0572	0.0073	0.2264	0.2779	3.3969	1.3567	5.0188	0.045	5.1645	0.2334
60.2325	60:13:57	0.6549	0.2595	0.0048	0.0073	-0.0614	0.0195	0.2337	0.2897	3.4347	1.3494	5.0561	0.0533	5.2213	0.2361
60.7331	60:43:59	0.6822	0.0753	0.0155	0.0093	-0.0513	0.0169	0.2319	0.2824	3.4888	1.363	5.1369	0.0435	5.2953	0.2535
61.0669	61:04:01	0.6596	0.073	0.012	0.0017	-0.0542	0.0186	0.2391	0.2939	3.5161	1.3609	5.1741	0.0591	5.3433	0.249
61.5672	61:34:02	0.6196	0.0925	0.0146	0.0139	-0.0559	0.018	0.2388	0.3024	3.5662	1.3519	5.2342	0.0623	5.4127	0.2548
61.9008	61:54:03	0.5826	0.1464	0.0049	0.0215	-0.0626	0.0082	0.2421	0.3003	3.603	1.3552	5.2802	0.0537	5.4578	0.2588
62.2344	62:14:04	0.7064	0.0818	0.0131	0.003	-0.0523	0.0192	0.2457	0.3006	3.6235	1.3704	5.3241	0.0343	5.5092	0.2628
62.7344	62:44:04	0.7359	0.1327	0.0167	0.0094	-0.0557	0.0198	0.2405	0.31	3.6749	1.3725	5.3824	0.0407	5.5699	0.257
63.0681	63:04:05	0.5934	0.204	0.0021	0.0128	-0.0592	0.0065	0.2517	0.3067	3.6957	1.3804	5.4212	0.0467	5.6235	0.2612
63.4017	63:24:06	0.6712	0.1483	0.0106	0.0032	-0.0585	0.0058	0.2504	0.3095	3.7193	1.3835	5.4656	0.0483	5.675	0.2717
63.9019	63:54:07	0.7151	0.1484	0.0136	0.0113	-0.0609	0.0247	0.2424	0.3159	3.7773	1.3774	5.522	0.0429	5.724	0.2779
64.2353	64:14:07	0.6594	0.0535	0.0127	0.0135	-0.0603	0.0173	0.2484	0.3194	3.806	1.3801	5.5566	0.0416	5.7644	0.277
64.7353	64:44:07	0.6893	0.1199	0.0055	0.0001	-0.0642	0.0153	0.2582	0.3228	3.8417	1.3729	5.6053	0.0459	5.8357	0.2836
65.0689	65:04:08	0.6638	0.142	0.0055	0.0021	-0.0669	0.0127	0.2604	0.3228	3.8763	1.3752	5.6446	0.0543	5.872	0.2863
65.4025	65:24:09	0.6888	0.0958	0.0124	0.0125	-0.0612	0.022	0.2537	0.327	3.9149	1.383	5.6795	0.0399	5.9013	0.3036
65.9031	65:54:11	0.553	0.1215	0.0078	0.0126	-0.0659	0.0094	0.2627	0.3231	3.9201	1.3538	5.6794	0.0214	5.8616	0.2978
66.2372	66:14:14	0.7045	0.1639	0.007	0.0105	-0.064	0.024	0.2641	0.3374	3.9496	1.355	5.6363	0.0464	5.8595	0.3002
66.7378	66:44:16	0.6588	0.179	0.0035	0.0011	-0.0632	0.0114	0.2723	0.3319	3.9749	1.3471	5.6829	0.0232	5.8828	0.2999
67.0714	67:04:17	0.621	0.1724	0.0027	0.0054	-0.0692	0.0163	0.2715	0.33	3.9953	1.3397	5.6941	0.0313	5.9027	0.3105
67.405	67:24:18	0.6588	0.205	0.0053	0.0106	-0.0663	0.0237	0.2695	0.3472	4.0258	1.3548	5.7167	0.0217	5.9157	0.319
67.9056	67:54:20	0.6145	0.2283	0.001	0.0194	-0.0702	0.0131	0.2735	0.3494	4.0658	1.3777	5.7649	0.037	5.9511	0.3251
68.2397	68:14:23	0.6535	0.0889	0.0001	0.0196	-0.0688	0.0117	0.2802	0.3414	4.0962	1.3787	5.7887	0.0335	5.9727	0.3245
68.7403	68:44:25	0.6473	0.1061	0.0046	0.0119	-0.0652	0.0248	0.279	0.3494	4.1429	1.3767	5.8261	0.0227	6.0105	0.3232
69.0739	69:04:26	0.6461	0.1431	-0.0012	0.0005	-0.0603	0.0244	0.2931	0.3479	4.1562	1.3685	5.8531	0.0348	6.0453	0.3351
69.4078	69:24:28	0.5115	0.1232	0.0015	0.0168	-0.0665	0.0124	0.2889	0.3552	4.1613	1.338	5.865	0.0039	6.0205	0.336
69.9086	69:54:31	0.6718	0.1306	0.0036	0.0104	-0.0689	0.0281	0.2888	0.3663	4.1975	1.3448	5.8711	0.001	6.0096	0.3447
70.2425	70:14:33	0.5345	0.1418	-0.0042	0.0085	-0.0704	0.0113	0.2974	0.3618	4.2032	1.3429	5.8755	0.0237	6.0225	0.339
70.5764	70:34:35	0.6453	0.0911	0.0017	0.0166	-0.0682	0.0144	0.2913	0.3561	4.2308	1.3417	5.8894	0.0119	6.0289	0.353
71.0767	71:04:36	0.5704	0.0853	-0.0039	0.0062	-0.0676	0.0186	0.3021	0.3663	4.2757	1.3641	5.9379	0.0013	6.0726	0.3544
71.4108	71:24:39	0.6298	0.1432	-0.0037	0.0023	-0.0636	0.0176	0.2998	0.361	4.2807	1.3594	5.9361	0.0091	6.0297	0.3578
71.9114	71:54:41	0.5913	0.1014	-0.0054	0.0014	-0.0692	0.0217	0.3028	0.3665	4.302	1.3439	5.9381	0.0239	6.0637	0.3484
72.245	72:14:42	0.6285	0.1749	-0.006	0.0196	-0.0694	0.0205	0.2927	0.3716	4.3275	1.3488	5.9833	0.039	6.0899	0.3427
72.5789	72:34:44	0.6366	0.1441	-0.0009	0.0123	-0.0707	0.0256	0.3001	0.3753	4.3388	1.3455	6.0068	0.0465	6.1135	0.3432
73.0789	73:04:44	0.4885	0.1511	-0.0098	0.0176	-0.0711	0.0098	0.3076	0.3751	4.3716	1.3491	6.0442	0.0379	6.1731	0.3563
73.4125	73:24:45	0.4965	0.1161	-0.0084	0.022	-0.0735	0.0098	0.3027	0.3719	4.399	1.3675	6.0873	0.0448	6.2084	0.3447
73.9131	73:54:47	0.5502	0.1516	-0.0141	0.0144	-0.0708	0.0128	0.3123	0.379	4.4295	1.3665	6.1438	0.0152	6.2707	0.355
74.2464	74:14:47	0.5969	0.0832	-0.0081	0.0239	-0.0773	0.0127	0.3064	0.3938	4.4592	1.3693	6.1976	0.0107	6.3172	0.3481
74.5797	74:34:47	0.5376	0.1388	-0.0081	0.0234	-0.0745	0.0091	0.3144	0.3861	4.4917	1.3849	6.2284	0.0222	6.3607	0.3496
75.0808	75:04:51	0.6141	0.1166	-0.0035	0.0113	-0.0752	0.0273	0.3085	0.3911	4.5629	1.3906	6.2839	0.0109	6.4249	0.3533
75.4147	75:24:53	0.6306	0.1226	-0.0064	0.0095	-0.0752	0.0298	0.3166	0.4006	4.6008	1.399	6.3336	0.0101	6.4636	0.3615
75.9156	75:54:56	0.5788	0.1601	-0.005	0.0119	-0.0753	0.0264	0.3209	0.4075	4.6348	1.4058	6.3898	0.0027	6.5123	0.3653
76.2489	76:14:56	0.4547	0.1008	-0.0114	0.0165	-0.0706	0.0118	0.3298	0.4002	4.6481	1.4241	6.4223	0.0102	6.5496	0.3679
76.5828	76:34:58	0.5177	0.0315	-0.0035	0.0137	-0.0726	0.0208	0.3291	0.4043	4.6758	1.4209	6.4592	0.0059	6.5907	0.3697
77.0836	77:05:01	0.4355	0.0864	-0.0104	0.0259	-0.0758	0.0153	0.3322	0.4088	4.7018	1.4109	6.5068	0.0024	6.6532	0.3725
77.4172	77:25:02	0.5137	0.0343	-0.0119	0.0215	-0.0772	0.0077	0.3341	0.4079	4.7248	1.3966	6.5449	0.0063	6.7024	0.3746
77.7508	77:45:03	0.512	0.0064	-0.0054	0.0134	-0.0715	0.02	0.337	0.418	4.769	1.3964	6.585	0.0256	6.742	0.3812
78.2511	78:15:04	0.5621	0.077	-0.0112	0.0037	-0.0733	0.0235	0.3364	0.4209	4.8181	1.3998	6.6429	0.0456	6.7937	0.3701
78.5847	78:35:05	0.6067	0.1125	-0.0089	0.0172	-0.075	0.0206	0.3376	0.4245	4.8425	1.4029	6.6737	0.0428	6.8422	0.3733
79.0847	79:05:05	0.5848	0.118	-0.0122	0.0006	-0.0783	0.022	0.3502	0.4276	4.8894	1.4056	6.7365	0.0454	6.8923	0.3676
79.4183	79:25:06	0.5044	0.1645	-0.0182	0.013	-0.0816	0.0208	0.3491	0.4339	4.9236	1.415	6.7623	0.0556	6.9232	0.3649
79.7522	79:45:08	0.4288	0.0681	-0.0124	0.0213	-0.078	0.0121	0.3511	0.4325	4.9437	1.4375	6.8024	0.0361	6.9731	0.369
80.2522	80:15:08	0.6007	0.0922	-0.0108	0.0083	-0.0781	0.0292	0.3499	0.4393	4.9954	1.4248	6.8559	0.0355	7.0194	0.369
80.5858	80:35:09	0.4795	0.1267	-0.0217	0.0207	-0.0813	0.0081	0.3628	0.4412	5.0218	1.4124	6.8719	0.0225	7.0452	0.3811
81.0864	81:05:11	0.5545	0.1274	-0.0127	0.0067	-0.0763	0.0242	0.3652	0.4476	5.0661	1.4232	6.921	0.0192	7.0922	0.3829
81.42	81:25:12	0.5722	0.0779	-0.0171	0.0039	-0.0774	0.0243	0.364	0.44	5.0928	1.4186	6.937	0.0242	7.1142	0.3846
81.7536	81:45:13	0.6064	0.1116	-0.0077	0.0119	-0.0814	0.0306	0.3573	0.4533	5.1279	1.4283	6.9747	0.0264	7.1365	0.3757
82.2539	82:15:14	0.4303	0.1024	-0.0134	0.0234	-0.0821	0.0118	0.3721	0.4525	5.1491	1.437	6.9917	0.0437	7.1688	0.3913
82.5875	82:35:15	0.5927	0.0915	-0.0099	0.0152	-0.0788	0.0297	0.3644	0.462	5.1808	1.4454	7.0283	0.0508	7.1804	0.3823
83.0881	83:05:17	0.4577	0.1028	-0.0165	0.0137	-0.0835	0.0091	0.3839	0.4629	5.2106	1.4572	7.0626	0.0606	7.2191	0.3917
83.4211	83:25:16	0.4503	0.1318	-0.0224	0.0158	-0.0832	0.0145	0.3812	0.4666	5.2372	1.4629	7.0753	0.0472	7.225	0.3922
83.7547	83:45:17	0.4083	0.0846	-0.0147	0.0234	-0.082	0.0094	0.3823	0.4697	5.2482	1.4853	7.0822	0.0244	7.2492	0.4035
84.2556	84:15:20	0.4558	0.0594	-0.019	0.0262	-0.085	0.0086	0.389	0.473	5.284	1.4699	7.1004	0.0468	7.2583	0.3943
84.5892	84:35:21	0.5841	0.0797	-0.0111	0.0133	-0.0785	0.0238	0.3858	0.4734	5.3113	1.4664	7.117	0.0404	7.2814	0.3828
85.09	85:05:24	0.5109	0.1683	-0.0189	0.0104	-0.0814	0.0159	0.4	0.4902	5.3534	1.4595	7.1615	0.0643	7.2863	0.3894
85.4236	85:25:25	0.5915	0.1192	-0.0142	0.0185	-0.0827	0.0174	0.3937	0.4944	5.3653	1.4501	7.174	0.072	7.2924	0.3919
85.7572	85:45:26	0.5161	0.0223	-0.0158	0.0198	-0.084	0.0174	0.4008	0.497	5.3759	1.4571	7.1872	0.0824	7.3165	0.3882
86.2578	86:15:28	0.5748	0.0699	-0.0199	0.0073	-0.0806	0.0228	0.4066	0.4905	5.399	1.4499	7.2028	0.0825	7.3219	0.3857
86.5914	86:35:29	0.5565	0.0678	-0.011	0.0127	-0.0829	0.0287	0.4004	0.5005	5.4158	1.443	7.2034	0.0904	7.3333	0.3833
86.9247	86:55:29	0.5805	0.1253	-0.0121	0.0154	-0.0806	0.0259	0.4045	0.5046	5.4281	1.4452	7.2083	0.0918	7.3498	0.3937
87.4247	87:25:29	0.5677	0.0893	-0.0141	0.0122	-0.0862	0.0325	0.4053	0.5072	5.4637	1.4396	7.2103	0.0798	7.3312	0.3909
87.7581	87:45:29	0.5839	0.0868	-0.017	0.0073	-0.086	0.0333	0.4141	0.5113	5.4839	1.4412	7.2163	0.0762	7.3461	0.3961
88.2586	88:15:31	0.5628	0.0885	-0.0183	0.0205	-0.0881	0.0325	0.4137	0.5178	5.5007	1.4238	7.2298	0.0924	7.3456	0.3978
88.5922	88:35:32	0.5462	0.0833	-0.0134	0.0162	-0.0828	0.0259	0.4242	0.5169	5.4996	1.4447	7.2271	0.0859	7.3592	0.3957
88.9256	88:55:32	0.54	0.0486	-0.0154	0.0148	-0.086	0.0294	0.4228	0.5263	5.5223	1.4268	7.2379	0.0915	7.3606	0.401
89.4256	89:25:32	0.5607	0.1075	-0.0169	0.0086	-0.0909	0.0363	0.4261	0.5299	5.539	1.412	7.2444	0.0959	7.3179	0.4289
89.7594	89:45:34	0.4945	0.1243	-0.0208	0.0056	-0.0894	0.0307	0.4349	0.5323	5.513	1.3953	7.1843	0.1262	7.1652	0.398
90.2603	90:15:37	0.4725	0.1735	-0.0212	0.0234	-0.0921	0.0179	0.4419	0.5419	5.4819	1.3713	7.0869	0.1091	7.1208	0.3819
90.5939	90:35:38	0.5424	0.0467	-0.0212	0.022	-0.0927	0.02	0.4492	0.5449	5.4793	1.3674	7.088	0.1333	7.1261	0.3805
90.9272	90:55:38	0.3682	0.0787	-0.0202	0.0196	-0.0885	0.0221	0.4514	0.5453	5.4962	1.3847	7.1162	0.1156	7.1615	0.3893
91.4272	91:25:38	0.3908	0.0712	-0.0257	0.0172	-0.0937	0.0162	0.4619	0.5547	5.5053	1.3902	7.1196	0.1365	7.1784	0.3893
91.7611	91:45:40	0.4941	0.0009	-0.0225	0.01	-0.0865	0.0282	0.4611	0.5484	5.5151	1.3887	7.1378	0.1148	7.2023	0.3883
92.2614	92:15:41	0.3821	0.0613	-0.0217	0.0165	-0.0872	0.0194	0.4718	0.5612	5.5368	1.3895	7.1311	0.0962	7.1944	0.3941
92.595	92:35:42	0.3957	0.0143	-0.0221	0.0125	-0.0898	0.0203	0.4777	0.5692	5.5393	1.3657	7.1299	0.0914	7.1799	0.3981
92.9286	92:55:43	0.4392	0.1248	-0.0251	0.0087	-0.092	0.0349	0.4749	0.576	5.5607	1.3497	7.1415	0.1159	7.1807	0.396
93.4292	93:25:45	0.5028	0.0489	-0.0261	0.0051	-0.0931	0.0307	0.4801	0.5726	5.5419	1.3251	7.0866	0.1325	7.1103	0.3907
93.7628	93:45:46	0.5034	0.0866	-0.025	0.0225	-0.0955	0.0244	0.4827	0.5953	5.5152	1.3352	7.0352	0.1235	7.0373	0.3876
94.0964	94:05:47	0.4262	0.0596	-0.023	0.0209	-0.0931	0.0178	0.4919	0.5868	5.5161	1.3077	7.0169	0.1397	7.0515	0.3843
