# Supplementary material for: Chelerythrine Chloride Downregulates β-Catenin and Inhibits Stem Cell Properties of Non-Small Cell Lung Carcinoma
Source: Molecules. 2020 Jan 6;25(1):224. doi: 10.3390/molecules25010224 (PMC6983151; doi:10.3390/molecules25010224)
Supplement: Supplementary file 1 [file molecules-25-00224-s001.zip › Figure S4-kinetic dose–response curve of IMR-90 in independent experiment 1.xls]

## Sheet: Plot
Normalize Time: 17:33:22
Time (Hour)	Time (hh:mm:ss)	Y (B1,B2)	SD (B1,B2)	Y (C1,C2)	SD (C1,C2)	Y (D1,D2)	SD (D1,D2)	Y (E1,E2)	SD (E1,E2)	Y (F1,F2)	SD (F1,F2)	Y (G1,G2)	SD (G1,G2)	Y (H3,H4,H5,H6)	SD (H3,H4,H5,H6)
0	00:00:00	0	0	0	0	0	0	0	0	0	0	0	0	0	0
0.622778	00:37:22	0.0531	0.0055	0.0373	0.0039	0.035	0.015	0.0237	0.0013	0.061	0.0026	0.109	0.0129	0.0729	0.0076
0.789722	00:47:23	0.0582	0.006	0.0461	0.0105	0.0613	0.0009	0.0502	0.0052	0.0797	0.0039	0.1082	0.0126	0.0779	0.0068
1.20639	01:12:23	0.1254	0.0032	0.0971	0.0092	0.1331	0.0099	0.1423	0.0363	0.1563	0.0015	0.2017	0.0277	0.1625	0.0092
1.62389	01:37:26	0.2053	0.0146	0.1553	0.0074	0.1914	0.0048	0.1952	0.0168	0.228	0.0058	0.2893	0.0401	0.2369	0.0132
1.95722	01:57:26	0.2459	0.0156	0.1994	0.0098	0.234	0.0115	0.22	0.0069	0.2731	0.0027	0.3582	0.0462	0.2879	0.0146
2.37444	02:22:28	0.2925	0.0118	0.241	0.0067	0.2772	0.0004	0.2714	0.0174	0.3111	0.0034	0.4284	0.0442	0.3406	0.0175
2.79167	02:47:30	0.3182	0.0056	0.2737	0.0164	0.2994	0.001	0.3074	0.0243	0.35	0.0038	0.4867	0.0575	0.3749	0.0162
3.12528	03:07:31	0.3406	0.0051	0.2993	0.0153	0.3265	0.0024	0.3365	0.0319	0.3762	0.0061	0.5298	0.0571	0.4039	0.0157
3.5425	03:32:33	0.3765	0.006	0.3359	0.0136	0.3601	0.0021	0.3653	0.0312	0.4062	0.0074	0.5815	0.0627	0.4384	0.0169
3.95972	03:57:35	0.414	0.0055	0.3745	0.0133	0.3987	0.002	0.399	0.0364	0.4475	0.0047	0.6459	0.0784	0.4766	0.02
4.29306	04:17:35	0.4413	0.009	0.4124	0.0201	0.4303	0.0088	0.4278	0.0398	0.4856	0.0039	0.6883	0.0884	0.5123	0.022
4.71028	04:42:37	0.4901	0.0134	0.4518	0.0177	0.4781	0.0055	0.4733	0.0395	0.5317	0.0007	0.6883	0.0059	0.5575	0.0212
5.12722	05:07:38	0.5329	0.0156	0.4866	0.0047	0.5186	0.0118	0.5164	0.0435	0.5699	0	0.7335	0.0148	0.5913	0.0234
5.46056	05:27:38	0.5565	0.0116	0.5115	0.0078	0.5485	0.0058	0.5488	0.0465	0.604	0.0051	0.7624	0.0219	0.6221	0.0263
5.87722	05:52:38	0.5808	0.0154	0.54	0.0226	0.5736	0.0039	0.582	0.0444	0.6294	0.0058	0.7688	0.0509	0.6467	0.0251
6.29417	06:17:39	0.6091	0.0087	0.5658	0.0214	0.5968	0.0004	0.6137	0.0394	0.6614	0.0068	0.7916	0.0532	0.6755	0.0342
6.6275	06:37:39	0.6325	0.0153	0.587	0.0209	0.6133	0.0045	0.6323	0.0296	0.6764	0.0085	0.8166	0.0528	0.6858	0.0288
7.04472	07:02:41	0.6488	0.0073	0.6117	0.0236	0.6308	0.0001	0.6371	0.0195	0.6974	0.0063	0.831	0.0583	0.6937	0.0278
7.46194	07:27:43	0.6712	0.0083	0.6291	0.0103	0.6588	0.0075	0.6671	0.0175	0.7065	0.01	0.8507	0.068	0.7104	0.021
7.79556	07:47:44	0.6896	0.0041	0.6479	0.018	0.6749	0.0069	0.6791	0.0203	0.7295	0.0094	0.8764	0.0856	0.7208	0.0252
8.2125	08:12:45	0.7076	0.003	0.6663	0.0254	0.6851	0.0039	0.6935	0.0044	0.7422	0.0019	0.8804	0.0776	0.7312	0.0262
8.54639	08:32:47	0.7189	0.0123	0.675	0.0089	0.6934	0.0041	0.6983	0.0145	0.7451	0.0044	0.8959	0.0603	0.7365	0.0256
9.04944	09:02:58	0.7324	0.0138	0.6952	0.0165	0.7258	0.0006	0.724	0.0227	0.7623	0.0125	0.9203	0.0553	0.7528	0.0231
9.38306	09:22:59	0.7537	0.0108	0.7167	0.0156	0.7457	0.0014	0.7379	0.0185	0.7715	0.0123	0.9306	0.0509	0.7609	0.0169
9.71667	09:43:00	0.7691	0.0089	0.7222	0.0206	0.7614	0.0017	0.7562	0.0057	0.7838	0.0133	0.9345	0.0465	0.7727	0.0101
10.2172	10:13:02	0.8031	0.0083	0.7596	0.0126	0.7807	0.0111	0.7839	0.0102	0.7991	0.0132	0.9489	0.0467	0.7875	0.0089
10.5508	10:33:03	0.8108	0.0009	0.7666	0.012	0.7987	0.0077	0.8012	0.0145	0.8136	0.0099	0.9567	0.0489	0.7968	0.0018
10.8844	10:53:04	0.8233	0.0025	0.7771	0.0126	0.8059	0.0069	0.815	0.0121	0.8184	0.0193	0.9669	0.0441	0.803	0.004
11.3847	11:23:05	0.8527	0.0034	0.8087	0.0059	0.8305	0.0052	0.8414	0.0095	0.8386	0.0195	0.9892	0.0316	0.8231	0.0085
11.7183	11:43:06	0.8668	0.0071	0.8295	0.0046	0.8439	0.0001	0.8546	0.0104	0.8473	0.0193	0.9941	0.0391	0.8386	0.0057
12.0519	12:03:07	0.8716	0.0073	0.8452	0.0004	0.8599	0.0022	0.8627	0.0011	0.8624	0.0196	0.9916	0.0297	0.8494	0.0132
12.5525	12:33:09	0.8924	0.0075	0.8633	0.0003	0.8837	0.0004	0.8871	0.0021	0.8897	0.0217	1.0076	0.026	0.8726	0.0194
12.8861	12:53:10	0.9057	0.0028	0.8774	0.0021	0.893	0.0046	0.8947	0.0031	0.8964	0.0144	1.0057	0.0236	0.8774	0.0202
13.2197	13:13:11	0.9158	0.0006	0.8888	0.0042	0.9028	0.0099	0.9062	0.001	0.904	0.007	0.9968	0.0237	0.8864	0.0116
13.72	13:43:12	0.9365	0.0133	0.913	0.0135	0.9174	0.0081	0.9104	0.0068	0.9291	0.0155	1.0054	0.0218	0.9053	0.0086
14.0536	14:03:13	0.9387	0.0179	0.9252	0.0018	0.9222	0.0183	0.9235	0.0081	0.9293	0.0127	1.0152	0.0228	0.9134	0.0085
14.3872	14:23:14	0.956	0.0111	0.9371	0.0043	0.9226	0.0078	0.9285	0.0042	0.9377	0.0097	1.0049	0.0168	0.921	0.0083
14.8878	14:53:16	0.9626	0.0028	0.9523	0.0133	0.9404	0.015	0.9585	0.0012	0.946	0.0248	1.0137	0.0164	0.9345	0.0135
15.2211	15:13:16	0.9706	0.0122	0.9604	0.0099	0.9494	0.0114	0.9631	0.0085	0.9531	0.0221	1.0101	0.0219	0.9414	0.0129
15.555	15:33:18	0.9717	0.0038	0.9597	0.0144	0.9489	0.0077	0.9614	0.0051	0.9528	0.0264	1.0064	0.0279	0.9469	0.0128
16.0553	16:03:19	0.971	0.0137	0.9816	0.0122	0.9701	0.0105	0.974	0.0019	0.9661	0.0203	1.0192	0.0339	0.96	0.0101
16.3889	16:23:20	0.9779	0.0134	0.9835	0.01	0.981	0.0196	0.9855	0.01	0.9738	0.0149	1.0124	0.0234	0.9694	0.0066
16.7225	16:43:21	0.988	0.0017	0.9832	0.0062	0.9782	0.0065	0.9853	0.0142	0.9709	0.0158	1.0069	0.0159	0.9757	0.0084
17.2228	17:13:22	0.9945	0.0025	0.9866	0.0093	0.985	0.0048	0.9897	0.0105	0.989	0.0058	0.9906	0.0139	0.9848	0.0091
17.5561	17:33:22	1	0	1	0	1	0	1	0	1	0	1	0	1	0
17.9025	17:54:09	0.3839	0.0111	0.2997	0.0428	0.3089	0.0455	0.487	0.0002	0.5118	0.035	0.4647	0.0284	0.565	0.0052
18.3192	18:19:09	0.2475	0.0022	0.1721	0.0101	0.127	0.0021	0.2089	0.0249	0.3178	0.0634	0.4371	0.0072	0.6043	0.0312
18.6533	18:39:12	0.2095	0.001	0.1393	0.0058	0.1077	0.0025	0.1204	0.0244	0.1765	0.0306	0.3981	0.002	0.6724	0.0495
19.0708	19:04:15	0.1859	0.004	0.1253	0.0131	0.0991	0.0025	0.0988	0.031	0.1214	0.022	0.3691	0.0032	0.7238	0.0638
19.4881	19:29:17	0.1737	0.0079	0.122	0.0079	0.0934	0.0035	0.0915	0.028	0.1079	0.0168	0.359	0.0043	0.7362	0.0338
19.8214	19:49:17	0.1637	0.0103	0.1194	0.0069	0.0877	0.0045	0.0915	0.0302	0.1007	0.0168	0.3547	0.0029	0.7473	0.0227
20.2381	20:14:17	0.1567	0.0052	0.1137	0.0035	0.0845	0.001	0.0951	0.0293	0.0972	0.0131	0.3538	0.006	0.7547	0.0161
20.6553	20:39:19	0.1489	0.0078	0.1138	0.005	0.0805	0.0019	0.09	0.0325	0.0941	0.015	0.3599	0.0033	0.7593	0.0066
20.9886	20:59:19	0.1441	0.0109	0.1115	0.0063	0.0782	0.0012	0.0895	0.033	0.0942	0.0168	0.3641	0.0002	0.7655	0.0059
21.4053	21:24:19	0.138	0.0099	0.1091	0.0071	0.0736	0.0031	0.0902	0.0365	0.0903	0.0172	0.3715	0.0019	0.7701	0.0067
21.8217	21:49:18	0.1372	0.0056	0.1043	0.0014	0.0716	0.0088	0.0832	0.0451	0.0882	0.0117	0.3776	0.0067	0.7764	0.0071
22.1553	22:09:19	0.1335	0.012	0.106	0.0043	0.0693	0.0027	0.079	0.0495	0.0897	0.0185	0.3831	0.0091	0.7754	0.0078
22.5722	22:34:20	0.1307	0.0108	0.1047	0.0025	0.0664	0.0031	0.0756	0.0503	0.0906	0.0153	0.3922	0.0096	0.7824	0.0063
22.9889	22:59:20	0.1294	0.0103	0.1012	0.0019	0.0653	0.0051	0.0753	0.0491	0.0924	0.0187	0.3997	0.009	0.7888	0.0072
23.3225	23:19:21	0.1258	0.0082	0.0958	0.0031	0.0646	0.0093	0.0774	0.0511	0.0914	0.0172	0.4095	0.0098	0.7963	0.0011
23.7394	23:44:22	0.1211	0.0132	0.0976	0.0008	0.0603	0.0035	0.0758	0.0491	0.0923	0.0219	0.4183	0.0105	0.8072	0.0049
24.1567	24:09:24	0.1193	0.013	0.0957	0.0007	0.0598	0.0036	0.0745	0.0489	0.0945	0.0219	0.4258	0.0144	0.8186	0.0127
24.4906	24:29:26	0.1163	0.0064	0.0923	0.0001	0.0579	0.0111	0.076	0.0509	0.0953	0.0172	0.4343	0.019	0.826	0.0092
24.9075	24:54:27	0.1124	0.0133	0.0916	0.0016	0.0573	0.0039	0.0733	0.0507	0.0968	0.0234	0.439	0.0207	0.8339	0.0116
25.325	25:19:30	0.1105	0.0068	0.0895	0.0012	0.0552	0.0105	0.0738	0.0496	0.0994	0.0212	0.4464	0.0317	0.8481	0.012
25.6589	25:39:32	0.1087	0.0093	0.0886	0.0017	0.0556	0.0098	0.0715	0.0499	0.1003	0.0236	0.4525	0.027	0.8627	0.0142
26.0761	26:04:34	0.1088	0.0107	0.0871	0.0043	0.0555	0.0089	0.0688	0.0482	0.1047	0.0264	0.4547	0.032	0.876	0.0105
26.4931	26:29:35	0.1039	0.0092	0.0837	0.0018	0.0517	0.0103	0.0705	0.0511	0.1016	0.0245	0.4546	0.0277	0.8932	0.0012
26.8264	26:49:35	0.1032	0.009	0.0834	0.0011	0.0512	0.0111	0.0697	0.0493	0.104	0.0259	0.4576	0.0323	0.9022	0.0043
27.2436	27:14:37	0.103	0.0133	0.0837	0.0027	0.0527	0.0082	0.0651	0.0518	0.1081	0.029	0.4657	0.0324	0.9147	0.0072
27.6606	27:39:38	0.098	0.0098	0.0815	0.0014	0.0489	0.0114	0.0669	0.0505	0.1038	0.0268	0.4706	0.0364	0.9313	0.0121
27.9944	27:59:40	0.1005	0.0139	0.0818	0.0035	0.0499	0.0084	0.0609	0.0499	0.1067	0.0287	0.4744	0.0376	0.9413	0.0135
28.4117	28:24:42	0.098	0.0137	0.0791	0.0058	0.0475	0.0074	0.0622	0.0483	0.1044	0.0293	0.4826	0.0307	0.9574	0.0082
28.7456	28:44:44	0.0943	0.0171	0.0793	0.0005	0.0462	0.005	0.0632	0.0516	0.1017	0.0321	0.482	0.0288	0.9757	0.0096
29.1619	29:09:43	0.0912	0.0127	0.076	0.0018	0.0442	0.0057	0.0614	0.0491	0.1012	0.03	0.4888	0.0368	0.9934	0.0095
29.5786	29:34:43	0.0888	0.0161	0.0774	0.0004	0.0446	0.0055	0.0605	0.0488	0.1004	0.032	0.4893	0.0343	1.0096	0.0173
29.9122	29:54:44	0.0889	0.0105	0.0749	0.0037	0.0447	0.0094	0.061	0.0489	0.1003	0.0279	0.4981	0.0412	1.0212	0.0155
30.3292	30:19:45	0.0897	0.0175	0.0753	0.0012	0.0411	0.0044	0.0557	0.0507	0.1008	0.0337	0.5017	0.0384	1.037	0.0142
30.7461	30:44:46	0.0912	0.0128	0.0728	0.0034	0.0427	0.0081	0.0529	0.047	0.1025	0.0316	0.5062	0.0472	1.0483	0.0153
31.0794	31:04:46	0.0876	0.0125	0.0715	0.0016	0.04	0.0101	0.0563	0.0469	0.1011	0.0296	0.5087	0.0457	1.0557	0.0122
31.4961	31:29:46	0.085	0.016	0.0725	0.0002	0.0398	0.0052	0.0532	0.0492	0.1003	0.0324	0.5107	0.0415	1.0748	0.0145
31.9131	31:54:47	0.0869	0.0125	0.0697	0.0028	0.0402	0.0072	0.0512	0.0454	0.1016	0.0296	0.5168	0.053	1.091	0.0175
32.2467	32:14:48	0.086	0.013	0.07	0.0036	0.0399	0.0067	0.0496	0.046	0.103	0.0313	0.5188	0.0551	1.1064	0.0163
32.6636	32:39:49	0.0815	0.0172	0.0713	0.0013	0.038	0.001	0.049	0.048	0.1012	0.034	0.5175	0.0591	1.1292	0.0195
33.0803	33:04:49	0.0807	0.016	0.0708	0.0009	0.0349	0.0009	0.0488	0.048	0.1006	0.035	0.5165	0.0589	1.1475	0.0196
33.4139	33:24:50	0.0823	0.0112	0.0676	0.0019	0.0363	0.0064	0.0494	0.0441	0.104	0.0308	0.5204	0.065	1.1581	0.0202
33.8308	33:49:51	0.0795	0.0121	0.0667	0.0033	0.0373	0.0021	0.0497	0.0465	0.1004	0.0316	0.526	0.0646	1.1773	0.015
34.2475	34:14:51	0.0801	0.0157	0.0681	0.0048	0.034	0.002	0.0446	0.0466	0.1016	0.0373	0.5242	0.0582	1.1988	0.0129
34.5814	34:34:53	0.0774	0.0177	0.0675	0.0013	0.0327	0.0001	0.0459	0.048	0.1005	0.0377	0.5223	0.0612	1.2117	0.0141
34.9983	34:59:54	0.0757	0.0122	0.0677	0.0002	0.0342	0.0013	0.0492	0.0487	0.0999	0.0351	0.5223	0.0672	1.2265	0.0175
35.4153	35:24:55	0.078	0.0115	0.0652	0.0002	0.0333	0.0069	0.0471	0.0447	0.1027	0.0354	0.5319	0.0708	1.2395	0.0171
35.7486	35:44:55	0.0761	0.0113	0.0659	0.0024	0.0334	0.0026	0.048	0.0463	0.1016	0.036	0.5355	0.0761	1.2575	0.0258
36.1656	36:09:56	0.0796	0.0134	0.0631	0.0045	0.0334	0.0053	0.0413	0.0455	0.1056	0.0397	0.5347	0.0711	1.273	0.0221
36.5822	36:34:56	0.0774	0.0149	0.0646	0.0002	0.0331	0.0004	0.0452	0.0499	0.1024	0.0417	0.5377	0.0702	1.2934	0.0224
36.9158	36:54:57	0.0748	0.0127	0.0643	0.002	0.0344	0.0006	0.0452	0.0484	0.1024	0.0405	0.5381	0.0729	1.3074	0.0236
37.3328	37:19:58	0.0762	0.015	0.0635	0.0036	0.033	0.0032	0.0391	0.0472	0.1032	0.0415	0.5381	0.0678	1.329	0.0209
37.75	37:45:00	0.0737	0.0102	0.0644	0.0019	0.0311	0.0023	0.0445	0.0473	0.1031	0.0381	0.5341	0.0697	1.3395	0.0208
38.0833	38:05:00	0.0765	0.013	0.0616	0.0049	0.0325	0.0038	0.0395	0.0456	0.1061	0.0407	0.5361	0.0642	1.3531	0.0235
38.5006	38:30:02	0.0712	0.0147	0.0634	0.0021	0.0307	0.0029	0.0414	0.0467	0.1021	0.0423	0.5327	0.0749	1.3708	0.0279
38.9175	38:55:03	0.0736	0.009	0.0599	0.0005	0.0299	0.0047	0.0422	0.0459	0.1038	0.0392	0.5379	0.0761	1.3832	0.0267
39.2511	39:15:04	0.0719	0.0146	0.0607	0.004	0.0304	0.0016	0.0382	0.0481	0.1045	0.0435	0.5381	0.0716	1.3957	0.0267
39.6678	39:40:04	0.0702	0.0174	0.0622	0.0038	0.029	0	0.0387	0.0481	0.1042	0.0437	0.5406	0.0756	1.4096	0.0252
40.0844	40:05:04	0.0666	0.0118	0.0618	0.0031	0.0292	0.0002	0.0391	0.0475	0.1027	0.0431	0.5386	0.076	1.4184	0.0275
40.4178	40:25:04	0.0676	0.0129	0.0598	0.0061	0.0278	0.0006	0.0361	0.0491	0.103	0.044	0.5387	0.0739	1.4343	0.0253
40.835	40:50:06	0.0676	0.0089	0.0602	0.0015	0.0285	0.0002	0.0395	0.047	0.1037	0.0409	0.5391	0.0811	1.4521	0.02
41.2517	41:15:06	0.0666	0.0091	0.0593	0.0016	0.0283	0.0002	0.0381	0.0463	0.1044	0.0434	0.5367	0.0777	1.4665	0.0211
41.585	41:35:06	0.0687	0.0097	0.0583	0.0057	0.0259	0.0049	0.0351	0.0447	0.1042	0.045	0.5348	0.0679	1.4782	0.0198
42.0022	42:00:08	0.0695	0.0086	0.056	0.0029	0.0259	0.005	0.0349	0.0458	0.1041	0.0416	0.5344	0.0706	1.4898	0.0189
42.4192	42:25:09	0.0694	0.009	0.0561	0.0023	0.0255	0.0057	0.0367	0.046	0.1044	0.0414	0.5326	0.0718	1.4997	0.021
42.8386	42:50:19	0.0633	0.0102	0.0579	0.002	0.0252	0.0017	0.0355	0.0466	0.0996	0.0445	0.5297	0.0771	1.5084	0.0161
43.1722	43:10:20	0.0687	0.008	0.0556	0.0011	0.0248	0.005	0.033	0.0455	0.1004	0.0408	0.5279	0.0748	1.518	0.023
43.5058	43:30:21	0.0676	0.0084	0.0524	0.0041	0.0271	0.0027	0.0345	0.0414	0.099	0.0399	0.5281	0.077	1.5301	0.021
44.0061	44:00:22	0.0668	0.0085	0.053	0.0021	0.0239	0.0045	0.0358	0.0451	0.0983	0.0362	0.5289	0.0839	1.5388	0.029
44.3397	44:20:23	0.0667	0.0087	0.0533	0.0032	0.0252	0.0026	0.0365	0.0464	0.0981	0.0373	0.5278	0.0852	1.5505	0.0318
44.6731	44:40:23	0.0633	0.0118	0.0519	0.0026	0.0245	0.003	0.0339	0.0486	0.0973	0.0382	0.5249	0.0874	1.5584	0.0224
45.1733	45:10:24	0.0636	0.0055	0.0495	0.0087	0.0255	0.0011	0.035	0.0462	0.0971	0.0345	0.5218	0.0852	1.5701	0.0291
45.5072	45:30:26	0.0665	0.0093	0.0482	0.0019	0.0231	0.0046	0.0306	0.0438	0.097	0.0377	0.5165	0.0782	1.5757	0.027
45.8408	45:50:27	0.0643	0.0089	0.0494	0.0078	0.0237	0.0016	0.0362	0.047	0.0957	0.034	0.5161	0.0819	1.5804	0.0241
46.3411	46:20:28	0.0631	0.0137	0.0483	0.0008	0.0244	0.0032	0.0313	0.0466	0.095	0.0417	0.51	0.0815	1.5857	0.0242
46.6744	46:40:28	0.0665	0.0093	0.0456	0.0035	0.0209	0.0038	0.0339	0.0441	0.0957	0.0358	0.5107	0.0784	1.6007	0.0313
47.0081	47:00:29	0.0654	0.0095	0.0452	0.0049	0.0221	0.0024	0.0354	0.0461	0.0938	0.0359	0.5083	0.0764	1.592	0.0311
47.5083	47:30:30	0.0625	0.0124	0.0463	0.0019	0.0218	0.0024	0.0279	0.0459	0.0928	0.039	0.4986	0.0688	1.5915	0.0336
47.8419	47:50:31	0.0594	0.0111	0.0488	0.0047	0.0223	0.0008	0.0273	0.0485	0.0912	0.04	0.4923	0.0689	1.5897	0.0307
48.1758	48:10:33	0.0633	0.0092	0.045	0.0017	0.0188	0.0028	0.0282	0.0452	0.0905	0.0394	0.4905	0.0655	1.5995	0.0229
48.6761	48:40:34	0.0602	0.0075	0.046	0.0085	0.0195	0.0014	0.0322	0.047	0.0898	0.037	0.4871	0.0669	1.6164	0.0226
49.0103	49:00:37	0.0596	0.0064	0.0452	0.0086	0.0209	0.0026	0.033	0.0472	0.0879	0.0349	0.4844	0.0677	1.6273	0.0259
49.3436	49:20:37	0.0619	0.0104	0.0436	0.003	0.0177	0.0022	0.0289	0.0444	0.0897	0.0369	0.4818	0.0654	1.6306	0.0287
49.8436	49:50:37	0.0621	0.01	0.0437	0.0015	0.0186	0.0008	0.0275	0.0434	0.089	0.0374	0.4792	0.0654	1.6345	0.0266
50.1769	50:10:37	0.0607	0.0102	0.0443	0.0026	0.0185	0.0019	0.0269	0.0423	0.0874	0.0382	0.4755	0.0681	1.6421	0.0316
50.5111	50:30:40	0.0616	0.0094	0.0432	0.0053	0.0176	0.0017	0.0293	0.0436	0.0885	0.0369	0.472	0.0662	1.6515	0.0294
51.0114	51:00:41	0.0597	0.009	0.0438	0.0028	0.0197	0.0009	0.0254	0.0462	0.0877	0.0402	0.4669	0.0679	1.6645	0.0307
51.3447	51:20:41	0.0594	0.0085	0.0428	0.0083	0.0173	0	0.0298	0.0474	0.0884	0.0374	0.464	0.0651	1.6631	0.0359
51.6781	51:40:41	0.0588	0.0094	0.0456	0.006	0.0177	0.0004	0.0256	0.0421	0.0879	0.039	0.4595	0.0663	1.6648	0.0361
52.1786	52:10:43	0.0584	0.0138	0.0422	0	0.0156	0.0025	0.0248	0.0405	0.0863	0.04	0.4519	0.0671	1.6711	0.0325
52.5119	52:30:43	0.0554	0.012	0.0429	0.0055	0.0162	0.0057	0.0263	0.049	0.085	0.0345	0.4485	0.0659	1.6886	0.0322
52.8456	52:50:44	0.0523	0.0129	0.0455	0.0048	0.0164	0.0013	0.0246	0.0474	0.082	0.0378	0.4491	0.0674	1.6966	0.0341
53.3458	53:20:45	0.0574	0.0122	0.0411	0.0039	0.0141	0.0016	0.0252	0.0445	0.0862	0.0391	0.4421	0.0648	1.7121	0.0408
53.6794	53:40:46	0.0566	0.0135	0.0414	0.0032	0.0144	0.0024	0.0234	0.0417	0.081	0.0339	0.4372	0.0635	1.7229	0.0406
54.0131	54:00:47	0.0532	0.0174	0.0408	0.0018	0.0144	0.0005	0.0221	0.0492	0.0772	0.0324	0.4349	0.0685	1.7199	0.0388
54.5133	54:30:48	0.0547	0.0115	0.0416	0.008	0.0138	0.0017	0.0256	0.0468	0.0792	0.0318	0.4293	0.0642	1.7252	0.0329
54.8467	54:50:48	0.0553	0.0126	0.0386	0.002	0.013	0.0028	0.0221	0.0422	0.0792	0.0318	0.4235	0.0661	1.7366	0.031
55.1803	55:10:49	0.0506	0.0118	0.0437	0.0034	0.0143	0.0037	0.0215	0.046	0.0744	0.0285	0.422	0.0657	1.75	0.0336
55.6803	55:40:49	0.0559	0.0126	0.0358	0.0024	0.0117	0.0013	0.023	0.0469	0.0769	0.0284	0.4139	0.0633	1.7592	0.0446
56.0136	56:00:49	0.0532	0.0139	0.0386	0.0016	0.0121	0.0025	0.0187	0.0408	0.0764	0.0309	0.4075	0.0645	1.7644	0.0482
56.3472	56:20:50	0.0497	0.012	0.0412	0.0016	0.0136	0.0021	0.0202	0.0472	0.0742	0.0299	0.4049	0.0628	1.7719	0.0468
56.8475	56:50:51	0.0492	0.0141	0.039	0.0004	0.0121	0.0013	0.0194	0.0479	0.075	0.0318	0.399	0.0635	1.7909	0.0438
57.1808	57:10:51	0.0503	0.0106	0.04	0.0052	0.0106	0.0035	0.0215	0.0471	0.0736	0.027	0.3966	0.0579	1.8011	0.0449
57.515	57:30:54	0.0531	0.0111	0.0365	0.0052	0.0099	0.0019	0.0215	0.0444	0.0766	0.0307	0.39	0.0558	1.8085	0.0422
58.015	58:00:54	0.0483	0.0129	0.0392	0.0011	0.0118	0.0024	0.0201	0.0462	0.0709	0.0288	0.3883	0.0591	1.821	0.045
58.3483	58:20:54	0.0506	0.016	0.0372	0.0016	0.0097	0.0038	0.0187	0.0423	0.0724	0.0373	0.3831	0.0599	1.8319	0.0543
58.6817	58:40:54	0.0521	0.0111	0.0387	0.0055	0.01	0.0057	0.0224	0.0469	0.0752	0.0312	0.3789	0.0517	1.8481	0.0569
59.1819	59:10:55	0.0492	0.0103	0.0393	0.0042	0.0091	0.0031	0.0193	0.0489	0.0719	0.0282	0.373	0.0502	1.8628	0.0517
59.5153	59:30:55	0.0522	0.0123	0.0386	0.0035	0.0097	0.0003	0.0184	0.0418	0.0691	0.0387	0.3672	0.0522	1.8744	0.0544
59.8486	59:50:55	0.0518	0.0108	0.0382	0.0045	0.0105	0.0003	0.0174	0.0426	0.0693	0.0427	0.3634	0.0518	1.8937	0.0521
60.3489	60:20:56	0.0479	0.0115	0.0393	0.0033	0.0115	0.0028	0.0172	0.0482	0.0652	0.0399	0.3588	0.0472	1.9148	0.0476
60.6825	60:40:57	0.0517	0.0128	0.034	0.0026	0.0075	0.0019	0.0185	0.043	0.0649	0.0403	0.3531	0.0488	1.9265	0.0445
61.0161	61:00:58	0.0488	0.0165	0.0357	0.0015	0.0076	0.0036	0.0161	0.044	0.0635	0.0414	0.3498	0.0491	1.9296	0.0485
61.5164	61:30:59	0.0489	0.0073	0.0356	0.0071	0.0089	0.0048	0.0194	0.0484	0.0657	0.0386	0.345	0.041	1.9525	0.0538
61.8497	61:50:59	0.0486	0.0126	0.0346	0.0005	0.0084	0.0005	0.0154	0.0434	0.0639	0.0384	0.3407	0.042	1.9691	0.0519
62.1836	62:11:01	0.0507	0.01	0.0344	0.0075	0.0071	0.0037	0.0181	0.0467	0.0655	0.038	0.336	0.0417	1.9886	0.0465
62.6842	62:41:03	0.0504	0.011	0.0321	0.0053	0.0084	0.0043	0.019	0.0473	0.0642	0.0349	0.329	0.0392	2.0058	0.0366
63.0178	63:01:04	0.0462	0.0105	0.0373	0.002	0.009	0.002	0.0165	0.0486	0.0609	0.0359	0.3276	0.0377	2.014	0.0396
63.3517	63:21:06	0.0501	0.0101	0.0317	0.0039	0.0049	0.0011	0.0187	0.0473	0.0635	0.0371	0.3208	0.0388	2.0209	0.0366
63.8519	63:51:07	0.0501	0.0109	0.0343	0.0066	0.0067	0.0052	0.0171	0.0502	0.0619	0.0349	0.3159	0.0351	2.0356	0.0457
64.1853	64:11:07	0.0483	0.0114	0.0357	0.0023	0.0058	0.0023	0.019	0.048	0.0618	0.0344	0.3115	0.0322	2.047	0.0468
64.5189	64:31:08	0.049	0.0104	0.0336	0.0058	0.0055	0.0051	0.0191	0.0483	0.062	0.0345	0.3087	0.0373	2.0647	0.0569
65.0192	65:01:09	0.0498	0.0108	0.0317	0.0041	0.0049	0.0008	0.0164	0.0473	0.0615	0.0383	0.3035	0.0362	2.0877	0.0588
65.3525	65:21:09	0.045	0.0126	0.0351	0.0003	0.0068	0.0006	0.0137	0.0492	0.0567	0.0353	0.3006	0.0313	2.1027	0.0542
65.6858	65:41:09	0.0468	0.0075	0.0336	0.0072	0.005	0.0052	0.0173	0.0496	0.0596	0.0354	0.2964	0.0346	2.114	0.0579
66.1861	66:11:10	0.0466	0.0136	0.0336	0.0008	0.0049	0.0014	0.0119	0.0467	0.0545	0.0376	0.2913	0.0308	2.1426	0.0592
66.5197	66:31:11	0.0467	0.0144	0.0329	0.0009	0.0048	0.0017	0.0128	0.0445	0.0545	0.0394	0.2853	0.0316	2.1402	0.0603
66.8539	66:51:14	0.0464	0.0127	0.0334	0	0.0035	0.0008	0.013	0.0428	0.0546	0.0394	0.2822	0.0297	2.1499	0.0621
67.3542	67:21:15	0.0445	0.007	0.0331	0.0035	0.0036	0.0042	0.0167	0.0492	0.055	0.034	0.273	0.0263	2.1655	0.0696
67.6878	67:41:16	0.0405	0.0117	0.0331	0.0003	0.0034	0.002	0.0124	0.0503	0.0533	0.0331	0.2708	0.0221	2.1896	0.0676
68.0211	68:01:16	0.0453	0.0105	0.031	0.004	0.0052	0.0018	0.0139	0.0465	0.0555	0.0369	0.2663	0.0274	2.2086	0.0695
68.5211	68:31:16	0.0438	0.0062	0.0315	0.0047	0.0036	0.0031	0.014	0.0476	0.0547	0.0344	0.2647	0.0262	2.2345	0.0587
68.8547	68:51:17	0.0415	0.0039	0.0329	0.0035	0.0027	0.004	0.0148	0.0484	0.0553	0.0343	0.2603	0.0232	2.2407	0.0562
69.1883	69:11:18	0.04	0.0122	0.0318	0.0024	0.0026	0.0028	0.0125	0.049	0.0531	0.0324	0.2576	0.0202	2.2602	0.0595
69.6889	69:41:20	0.0377	0.0087	0.0337	0.0011	0.0048	0.0004	0.011	0.0481	0.0515	0.0346	0.2528	0.0181	2.2828	0.0493
70.0222	70:01:20	0.0422	0.0071	0.0294	0.0002	-0.0013	0.0026	0.0126	0.0497	0.0538	0.0306	0.2497	0.0176	2.2971	0.0495
70.3564	70:21:23	0.0415	0.0072	0.0291	0.0041	0.0011	0.004	0.0134	0.0474	0.0533	0.035	0.2459	0.0208	2.3098	0.0535
70.8564	70:51:23	0.0406	0.0107	0.0288	0.0024	0.0026	0.0011	0.0099	0.044	0.0523	0.0371	0.2407	0.0167	2.3228	0.0505
71.1897	71:11:23	0.0407	0.01	0.0282	0.0026	0.0014	0.0004	0.0105	0.0425	0.0504	0.0386	0.2378	0.0142	2.3383	0.0493
71.4939	71:29:38	0.0415	0.0079	0.0284	0.0078	0.001	0.0043	0.0142	0.0501	0.0529	0.0355	0.2346	0.0163	2.3461	0.0575
71.9944	71:59:40	0.0411	0.0083	0.0287	0.0011	0.0005	0.0029	0.0123	0.0443	0.0507	0.0351	0.2314	0.0133	2.3744	0.0665
72.3281	72:19:41	0.0388	0.0112	0.0293	0.0002	0.0022	0.0014	0.0095	0.0444	0.0474	0.0382	0.225	0.0147	2.3906	0.0804
72.6611	72:39:40	0.0403	0.0062	0.0284	0.0049	0.0021	0.0021	0.0126	0.0471	0.0488	0.0339	0.2241	0.0154	2.403	0.0831
73.1614	73:09:41	0.0388	0.0136	0.0275	0.0024	-0.0002	0.0034	0.0094	0.0442	0.0454	0.0353	0.2188	0.0095	2.4218	0.0902
73.4947	73:29:41	0.0395	0.0102	0.0293	0.0028	0.0008	0.0006	0.0108	0.0455	0.0468	0.0347	0.2152	0.0104	2.4387	0.0776
73.8286	73:49:43	0.0395	0.0081	0.0304	0.0039	-0.0004	0.0036	0.0118	0.0528	0.0477	0.0308	0.2127	0.0128	2.4499	0.0745
74.3292	74:19:45	0.0364	0.0079	0.0299	0.0018	0.001	0.0003	0.0102	0.0487	0.0464	0.0305	0.2091	0.0059	2.4843	0.0824
74.6625	74:39:45	0.04	0.0083	0.027	0.0015	-0.0008	0.0025	0.0097	0.0453	0.0458	0.0326	0.2054	0.0066	2.5087	0.0884
74.9961	74:59:46	0.0405	0.0075	0.0275	0.0057	-0.0013	0.0049	0.0112	0.0496	0.0462	0.0317	0.2031	0.0105	2.5243	0.088
75.4967	75:29:48	0.0389	0.0105	0.0254	0.0021	-0.002	0.0013	0.0088	0.0442	0.0442	0.0325	0.199	0.0062	2.5401	0.0856
75.83	75:49:48	0.0381	0.0048	0.0263	0.0055	-0.0031	0.0049	0.0099	0.0515	0.045	0.0289	0.1972	0.0089	2.5603	0.0839
76.1639	76:09:50	0.0406	0.0088	0.0264	0.0043	-0.0026	0.0051	0.0117	0.0492	0.0457	0.0299	0.1955	0.0106	2.5833	0.0867
76.6639	76:39:50	0.035	0.0105	0.0276	0.0006	-0.0024	0.003	0.0084	0.0467	0.0418	0.03	0.1901	0.0048	2.624	0.0942
76.9975	76:59:51	0.036	0.0085	0.028	0.0004	-0.0003	0.0012	0.0055	0.0499	0.0429	0.0286	0.1881	0.0079	2.648	0.0964
77.3311	77:19:52	0.0342	0.0075	0.0294	0.001	-0.0021	0.0017	0.007	0.0491	0.0431	0.0283	0.1869	0.0066	2.6641	0.0969
77.8311	77:49:52	0.0355	0.0119	0.0259	0.0018	-0.0029	0.0016	0.0057	0.0477	0.04	0.0281	0.1815	0.0051	2.6937	0.0918
78.165	78:09:54	0.0344	0.0097	0.0259	0.0011	-0.0037	0.0004	0.0061	0.0438	0.0396	0.0314	0.1794	0.0007	2.7121	0.0876
78.4983	78:29:54	0.038	0.0078	0.0242	0.0038	-0.0046	0.0059	0.0083	0.0479	0.0431	0.0277	0.179	0.0041	2.7296	0.0847
78.9983	78:59:54	0.0367	0.0115	0.025	0.0009	-0.0025	0.0012	0.0049	0.0448	0.0391	0.0315	0.1743	0.0002	2.7602	0.0958
79.3317	79:19:54	0.0379	0.0101	0.0222	0.0007	-0.0074	0.0007	0.0051	0.0438	0.0385	0.0306	0.1715	0.0008	2.7827	0.1078
79.6653	79:39:55	0.0333	0.0119	0.0251	0.0019	-0.0042	0.0013	0.0027	0.0481	0.0381	0.0269	0.1691	0.0033	2.7944	0.1145
80.1661	80:09:58	0.0371	0.0087	0.0223	0.0047	-0.0056	0.0054	0.0063	0.0475	0.0396	0.0298	0.1663	0.0001	2.8314	0.1138
80.4997	80:29:59	0.0344	0.0072	0.0251	0.003	-0.0063	0.0033	0.0036	0.0499	0.0377	0.0273	0.163	0.0031	2.8577	0.1065
80.8328	80:49:58	0.0369	0.0082	0.0224	0.0055	-0.006	0.0051	0.0045	0.049	0.0387	0.0283	0.1595	0.0011	2.8649	0.1043
81.3331	81:19:59	0.0311	0.011	0.025	0.0004	-0.0043	0.0014	0.0029	0.0457	0.0343	0.0264	0.1557	0.0023	2.8917	0.1034
81.6664	81:39:59	0.0355	0.0085	0.0237	0.0025	-0.0052	0.0041	0.0034	0.0448	0.0368	0.0291	0.1538	0.0039	2.9141	0.1067
82.0006	82:00:02	0.0325	0.0122	0.0225	0.0032	-0.007	0.0016	0.0004	0.0449	0.0341	0.0248	0.1517	0.0036	2.9405	0.1116
82.5006	82:30:02	0.034	0.0116	0.0215	0.0012	-0.0075	0.001	0.0017	0.0427	0.0345	0.0282	0.1482	0.0067	2.9584	0.1076
82.8344	82:50:04	0.0353	0.0091	0.022	0.0034	-0.0071	0.0054	0.0052	0.0493	0.0383	0.029	0.1482	0.0054	2.9774	0.1095
83.1678	83:10:04	0.0323	0.0084	0.0249	0.0011	-0.0053	0.0004	0.0004	0.0477	0.0364	0.0279	0.1439	0.0041	3.0001	0.1214
83.6692	83:40:09	0.0347	0.0081	0.0209	0.0052	-0.0092	0.0051	0.004	0.0487	0.0375	0.0295	0.1422	0.0081	3.011	0.1313
84.0025	84:00:09	0.0318	0.0073	0.023	0.0007	-0.0078	0.0001	0.0025	0.0496	0.0354	0.0291	0.1399	0.0054	3.0401	0.1356
84.3361	84:20:10	0.0351	0.008	0.0212	0.0051	-0.0096	0.0062	0.004	0.0471	0.0368	0.029	0.1383	0.0086	3.057	0.1392
84.8361	84:50:10	0.0341	0.0097	0.0187	0.004	-0.0087	0.0029	0.0032	0.0463	0.0333	0.0336	0.1343	0.0112	3.0967	0.1343
85.1694	85:10:10	0.0341	0.006	0.0205	0.0068	-0.0097	0.0043	0.0023	0.0487	0.035	0.0304	0.134	0.0087	3.1232	0.1335
85.5028	85:30:10	0.0307	0.0138	0.0201	0.0032	-0.0095	0.0042	-0.0004	0.0448	0.0303	0.0304	0.1301	0.0054	3.1407	0.1322
86.0028	86:00:10	0.0289	0.0104	0.0228	0.0009	-0.0098	0.0042	0.0011	0.0436	0.0293	0.028	0.1287	0.0076	3.1752	0.1433
86.3361	86:20:10	0.0337	0.0085	0.0189	0.0035	-0.0088	0.0046	0.0012	0.0446	0.0317	0.0328	0.1266	0.0115	3.1837	0.144
86.6703	86:40:13	0.0314	0.0137	0.019	0.0032	-0.0104	0.002	-0.0004	0.0417	0.0299	0.0299	0.1261	0.0088	3.2015	0.1449
87.1703	87:10:13	0.0327	0.011	0.0172	0.002	-0.0107	0.0005	0.0004	0.0439	0.0292	0.0326	0.1221	0.011	3.2285	0.1361
87.5036	87:30:13	0.0309	0.0111	0.0208	0.0011	-0.0093	0.0003	-0.0006	0.0429	0.0286	0.0348	0.123	0.0112	3.2395	0.1265
87.8369	87:50:13	0.0318	0.0059	0.0188	0.0051	-0.0114	0.0043	0.0002	0.0488	0.0294	0.0281	0.1199	0.0069	3.2589	0.1322
88.3372	88:20:14	0.0326	0.0088	0.0223	0.0004	-0.0098	0.0013	-0.001	0.0458	0.0296	0.0294	0.1193	0.0047	3.281	0.1404
88.6708	88:40:15	0.0322	0.0092	0.0157	0.001	-0.0126	0.0003	0	0.0432	0.0275	0.0321	0.1177	0.0114	3.2898	0.1381
89.0042	89:00:15	0.0292	0.0096	0.0191	0.0032	-0.0115	0.0033	-0.0012	0.0468	0.0288	0.0284	0.1174	0.0082	3.3092	0.1383
89.505	89:30:18	0.033	0.0078	0.0162	0.0035	-0.0129	0.0061	-0.0003	0.0474	0.029	0.0299	0.1132	0.0127	3.3277	0.1345
89.8383	89:50:18	0.0314	0.0105	0.0162	0.0013	-0.0125	0.0028	-0.0003	0.0436	0.0264	0.0317	0.1121	0.0128	3.341	0.134
90.1717	90:10:18	0.0287	0.0094	0.0213	0.0003	-0.0115	0.0006	-0.0025	0.0442	0.028	0.029	0.1118	0.0072	3.3619	0.1392
90.6719	90:40:19	0.0297	0.0102	0.0179	0.0017	-0.01	0.0022	-0.0012	0.0418	0.0246	0.0307	0.1093	0.0143	3.3764	0.1406
91.0061	91:00:22	0.027	0.0127	0.0174	0.0054	-0.0128	0.0041	-0.0033	0.0398	0.0245	0.0276	0.1079	0.0096	3.3851	0.1347
91.3394	91:20:22	0.031	0.0069	0.017	0.0043	-0.0135	0.0042	-0.0007	0.0441	0.0256	0.0306	0.1054	0.0126	3.3823	0.1312
91.6728	91:40:22	0.0286	0.0058	0.0163	0.0044	-0.0125	0.0035	-0.0014	0.049	0.0272	0.0281	0.1041	0.0108	3.3953	0.1289
