# Supplementary material for: Chelerythrine Chloride Downregulates β-Catenin and Inhibits Stem Cell Properties of Non-Small Cell Lung Carcinoma
Source: Molecules. 2020 Jan 6;25(1):224. doi: 10.3390/molecules25010224 (PMC6983151; doi:10.3390/molecules25010224)
Supplement: Supplementary file 1 [file molecules-25-00224-s001.zip › Figure S5-kinetic dose–response curve of IMR-90 in independent experiment 2.xls.xls]

## Sheet: Plot
Normalize Time: 17:36:45
Time (Hour)	Time (hh:mm:ss)	Y (A1,A2,H3,H4)	SD (A1,A2,H3,H4)	Y (B1,B2)	SD (B1,B2)	Y (C1,C2)	SD (C1,C2)	Y (D1,D2)	SD (D1,D2)	Y (E1,E2)	SD (E1,E2)	Y (F1,F2)	SD (F1,F2)	Y (G1,G2)	SD (G1,G2)
0	00:00:00	0	0	0	0	0	0	0	0	0	0	0	0	0	0
0.676667	00:40:36	0.1292	0.069	0.0947	0.0099	0.0676	0.001	0.0636	0.0033	0.0498	0.0059	0.0598	0.0039	0.0838	0.0012
0.843611	00:50:37	0.1157	0.0325	0.0955	0.0036	0.0807	0.0021	0.0915	0.0058	0.0708	0.0019	0.083	0.0066	0.0978	0.0074
1.17722	01:10:38	0.1528	0.0171	0.1247	0.0006	0.1167	0.0024	0.1432	0.0082	0.1054	0.0093	0.1263	0.0086	0.144	0.0086
1.59417	01:35:39	0.1969	0.0176	0.1624	0.0009	0.1545	0.0026	0.1897	0.0092	0.1449	0.0105	0.1679	0.0066	0.1989	0.0174
2.01111	02:00:40	0.2271	0.0219	0.1923	0.0047	0.1825	0.0013	0.2226	0.0069	0.1751	0.0122	0.1958	0.0017	0.2417	0.027
2.345	02:20:42	0.2461	0.0221	0.2054	0.0017	0.1994	0.0029	0.2425	0.0053	0.194	0.0146	0.2064	0.0019	0.269	0.0285
2.76194	02:45:43	0.2576	0.0225	0.2247	0.0001	0.2111	0.0015	0.2553	0.002	0.207	0.0201	0.2217	0.0032	0.3028	0.0303
3.17889	03:10:44	0.2738	0.0194	0.236	0.0032	0.2329	0.0056	0.2781	0.0047	0.2259	0.024	0.2391	0.0052	0.3213	0.0255
3.51278	03:30:46	0.2808	0.0261	0.2574	0.0022	0.2448	0.0023	0.2906	0.0052	0.2405	0.0231	0.2548	0.0016	0.3517	0.0289
3.92944	03:55:46	0.2992	0.022	0.2798	0.0022	0.2692	0.0074	0.3184	0.0079	0.2672	0.0268	0.2829	0.0002	0.3911	0.0273
4.34639	04:20:47	0.3154	0.0322	0.3043	0.0083	0.2959	0.0057	0.3423	0.0078	0.2889	0.026	0.3089	0.0076	0.4339	0.0269
4.68028	04:40:49	0.335	0.0339	0.3234	0.0149	0.3183	0.0009	0.3635	0.0142	0.3132	0.028	0.3338	0.0086	0.472	0.0264
5.09722	05:05:50	0.3633	0.0305	0.3435	0.0167	0.3516	0.002	0.3929	0.0153	0.3439	0.0324	0.365	0.0125	0.5175	0.0244
5.51444	05:30:52	0.3811	0.0334	0.3674	0.0213	0.3774	0.0052	0.4212	0.0103	0.3708	0.0363	0.3831	0.0137	0.5561	0.0328
5.84833	05:50:54	0.3931	0.0387	0.3903	0.0215	0.3949	0.0109	0.4307	0.0039	0.3893	0.0332	0.4016	0.0142	0.6	0.0401
6.26528	06:15:55	0.4172	0.037	0.4099	0.0241	0.4174	0.012	0.4534	0.0054	0.417	0.0326	0.4306	0.0174	0.6407	0.0411
6.68222	06:40:56	0.4388	0.034	0.4196	0.022	0.438	0.0075	0.4725	0.0122	0.4364	0.032	0.4497	0.0124	0.6662	0.0536
7.01639	07:00:59	0.454	0.0333	0.4344	0.0246	0.4542	0.0188	0.4887	0.0211	0.4549	0.0261	0.4612	0.0104	0.6888	0.0532
7.43361	07:26:01	0.4685	0.0323	0.4524	0.0248	0.4775	0.0174	0.5071	0.0171	0.4763	0.0258	0.4772	0.0094	0.7152	0.0475
7.85028	07:51:01	0.4845	0.0285	0.472	0.0271	0.485	0.015	0.5212	0.0215	0.4939	0.0263	0.4933	0.0147	0.7337	0.0483
8.18417	08:11:03	0.4951	0.0292	0.4781	0.0264	0.4974	0.013	0.5343	0.0137	0.4998	0.0306	0.5036	0.0124	0.739	0.0426
8.60167	08:36:06	0.5067	0.0311	0.4987	0.0253	0.5131	0.0087	0.5507	0.0125	0.522	0.0255	0.5214	0.0156	0.7558	0.0348
9.10472	09:06:17	0.536	0.0211	0.5119	0.0327	0.531	0.0081	0.5643	0.0143	0.5451	0.0343	0.5481	0.0061	0.7641	0.0385
9.43833	09:26:18	0.5429	0.0267	0.5291	0.0345	0.5466	0.0135	0.5791	0.0065	0.5638	0.0285	0.5591	0.012	0.7895	0.0395
9.77194	09:46:19	0.5658	0.0189	0.5429	0.0333	0.5675	0.0202	0.6045	0.0054	0.581	0.0338	0.5758	0.0125	0.7878	0.0326
10.2722	10:16:20	0.5849	0.0123	0.5686	0.0377	0.5846	0.0319	0.622	0.0072	0.5988	0.033	0.5924	0.0053	0.8035	0.0361
10.6058	10:36:21	0.6039	0.0152	0.5879	0.0307	0.6065	0.0282	0.6434	0.0092	0.6148	0.0313	0.606	0.004	0.8122	0.0283
10.9394	10:56:22	0.6222	0.0123	0.6085	0.0193	0.6173	0.0261	0.6598	0.0207	0.6363	0.0367	0.6314	0.0068	0.8251	0.026
11.44	11:26:24	0.6485	0.0032	0.6311	0.0163	0.6468	0.0083	0.6829	0.0183	0.6607	0.0392	0.6586	0.0028	0.826	0.0324
11.7736	11:46:25	0.6723	0.0102	0.6485	0.0151	0.6716	0.0163	0.7067	0.0118	0.6713	0.0474	0.6831	0.0019	0.8383	0.024
12.1072	12:06:26	0.6885	0.0162	0.6676	0.0089	0.6925	0.0194	0.7215	0.0066	0.6877	0.0453	0.7027	0.0035	0.8395	0.0213
12.6078	12:36:28	0.7072	0.012	0.6948	0.0137	0.7183	0.0038	0.7423	0.0135	0.7197	0.0386	0.7308	0.0026	0.8535	0.0262
12.9414	12:56:29	0.7303	0.0062	0.7081	0.0089	0.7346	0.0117	0.7633	0.0164	0.7382	0.041	0.7469	0.0028	0.8676	0.023
13.275	13:16:30	0.7535	0.004	0.7324	0.0063	0.7532	0.0124	0.7836	0.0138	0.7624	0.0392	0.7711	0.0113	0.8779	0.0212
13.7753	13:46:31	0.7782	0.0031	0.7638	0.0193	0.7776	0.0137	0.808	0.0157	0.7947	0.0407	0.7924	0.0035	0.886	0.02
14.1092	14:06:33	0.7919	0.0072	0.7855	0.0242	0.7924	0.0237	0.8216	0.0149	0.8045	0.0391	0.7978	0.0087	0.9037	0.0205
14.4431	14:26:35	0.8138	0.0083	0.8039	0.0172	0.8179	0.022	0.8487	0.0158	0.8246	0.0316	0.8099	0.0095	0.9169	0.0146
14.9439	14:56:38	0.8412	0.0084	0.8343	0.0102	0.8472	0.0149	0.876	0.0278	0.8571	0.0263	0.8399	0.0152	0.9246	0.0056
15.2775	15:16:39	0.8603	0.0074	0.8518	0.0164	0.8658	0.0154	0.8967	0.029	0.8701	0.0249	0.8508	0.0137	0.9306	0.002
15.6111	15:36:40	0.8786	0.0069	0.8783	0.0143	0.893	0.0131	0.9143	0.025	0.891	0.0171	0.8774	0.0078	0.9413	0.0054
16.1114	16:06:41	0.904	0.0114	0.9201	0.018	0.9151	0.005	0.9344	0.0281	0.9239	0.0119	0.9087	0.024	0.9643	0.0025
16.445	16:26:42	0.9257	0.0114	0.9368	0.0164	0.9267	0.0066	0.9549	0.0243	0.934	0.0076	0.9295	0.0149	0.9675	0.0021
16.7786	16:46:43	0.9474	0.0057	0.9538	0.0193	0.9395	0.011	0.9686	0.0115	0.9491	0.011	0.9406	0.0018	0.9757	0.0097
17.1122	17:06:44	0.9679	0.0079	0.9711	0.0177	0.9634	0.0074	0.9821	0.0131	0.9711	0.0079	0.9683	0.0047	0.9848	0.0133
17.6125	17:36:45	1	0	1	0	1	0	1	0	1	0	1	0	1	0
17.9667	17:58:00	0.6686	0.0332	0.4089	0.014	0.3341	0.0091	0.4752	0.0023	0.7137	0.0176	0.7116	0.003	0.6163	0.0216
18.3	18:18:00	0.6613	0.0352	0.3776	0.0137	0.2961	0.0002	0.2442	0.0126	0.4539	0.0166	0.5617	0.016	0.5736	0.0179
18.7175	18:43:03	0.7218	0.0308	0.354	0.0181	0.2691	0.0025	0.189	0.0119	0.2402	0.0086	0.2641	0.001	0.485	0.0475
19.1347	19:08:05	0.7378	0.0215	0.3422	0.0134	0.2592	0.0029	0.1835	0.0123	0.1573	0.01	0.1411	0.0027	0.4276	0.0534
19.4681	19:28:05	0.7684	0.0263	0.3387	0.0155	0.2489	0.0007	0.1822	0.0069	0.1419	0.004	0.1066	0.0068	0.4119	0.0545
19.8853	19:53:07	0.7839	0.032	0.3274	0.0116	0.2442	0.0005	0.1784	0.0113	0.1331	0.0033	0.0952	0.0061	0.391	0.0554
20.3025	20:18:09	0.8043	0.0288	0.3236	0.0144	0.2377	0.0019	0.1776	0.0097	0.1315	0.0005	0.0843	0.0091	0.3852	0.0554
20.6361	20:38:10	0.817	0.0251	0.3177	0.014	0.2342	0.0013	0.1715	0.0086	0.1332	0.0011	0.0813	0.0099	0.3814	0.0539
21.0533	21:03:12	0.8241	0.0219	0.3082	0.0121	0.2355	0.0016	0.1677	0.0117	0.1273	0.0056	0.0815	0.0073	0.3809	0.0529
21.4703	21:28:13	0.8432	0.0187	0.3068	0.0142	0.2316	0.0012	0.1634	0.0092	0.1288	0.0041	0.0798	0.0085	0.3879	0.0593
21.8039	21:48:14	0.8483	0.022	0.3019	0.0115	0.228	0.0015	0.1604	0.0083	0.1245	0.0052	0.08	0.0073	0.3904	0.0611
22.2208	22:13:15	0.8653	0.024	0.2991	0.0108	0.2259	0	0.1557	0.0103	0.1258	0.0043	0.0787	0.0087	0.3976	0.0648
22.6378	22:38:16	0.88	0.0204	0.2997	0.0121	0.2232	0.0019	0.1507	0.0087	0.1245	0.0039	0.0741	0.0085	0.4084	0.0675
22.9714	22:58:17	0.8975	0.0221	0.2955	0.0097	0.224	0.0001	0.1467	0.009	0.1229	0.0043	0.0772	0.0106	0.4137	0.0675
23.3883	23:23:18	0.9125	0.0234	0.294	0.0098	0.2228	0.0017	0.1418	0.0113	0.12	0.0061	0.0805	0.0107	0.4203	0.0667
23.8058	23:48:21	0.9235	0.0312	0.2952	0.0136	0.2167	0.0021	0.138	0.0105	0.1204	0.0009	0.0763	0.0091	0.4255	0.0698
24.1394	24:08:22	0.9424	0.0299	0.2949	0.0117	0.2112	0.0047	0.1324	0.0093	0.117	0.0012	0.0793	0.0109	0.4311	0.0719
24.5561	24:33:22	0.9674	0.0208	0.2873	0.0134	0.2143	0.0022	0.1302	0.012	0.1153	0.0081	0.0855	0.0125	0.4355	0.0687
24.9731	24:58:23	0.9906	0.0223	0.2857	0.0094	0.2115	0.0047	0.1301	0.0155	0.1163	0.0037	0.0818	0.0148	0.4467	0.0707
25.3069	25:18:25	1.005	0.0239	0.2836	0.01	0.2112	0.0012	0.1261	0.0142	0.1132	0.0065	0.0885	0.0163	0.4507	0.0729
25.7239	25:43:26	1.0221	0.0265	0.2872	0.0093	0.2025	0.0028	0.1202	0.0139	0.1103	0.001	0.0882	0.0156	0.4523	0.0787
26.0578	26:03:28	1.0419	0.023	0.2821	0.0157	0.2047	0.0005	0.1193	0.0167	0.1085	0.0064	0.0917	0.0168	0.4545	0.0767
26.475	26:28:30	1.0605	0.0233	0.2813	0.0129	0.2033	0.0012	0.1162	0.0165	0.1066	0.0064	0.0945	0.018	0.4597	0.0767
26.8919	26:53:31	1.0823	0.0279	0.2825	0.0101	0.1977	0.0013	0.1147	0.0126	0.1043	0.0015	0.0929	0.0192	0.4598	0.0764
27.2256	27:13:32	1.1013	0.0251	0.2803	0.0083	0.1956	0.0024	0.1141	0.0141	0.1028	0.0014	0.0923	0.0193	0.4633	0.0805
27.6425	27:38:33	1.1222	0.0239	0.2796	0.0094	0.1936	0.0022	0.11	0.0132	0.1021	0.0002	0.0937	0.0217	0.4641	0.08
28.0597	28:03:35	1.1441	0.0312	0.2737	0.0135	0.1953	0.0003	0.1094	0.016	0.0994	0.0078	0.0956	0.0243	0.4717	0.0738
28.3931	28:23:35	1.1625	0.0318	0.268	0.0107	0.1944	0.0001	0.1123	0.018	0.1011	0.0066	0.094	0.0237	0.4757	0.0778
28.8103	28:48:37	1.1807	0.0372	0.2764	0.01	0.1828	0.0065	0.1047	0.0148	0.096	0.0013	0.0928	0.0222	0.4733	0.0799
29.2275	29:13:39	1.2072	0.0435	0.2731	0.0077	0.1813	0.0031	0.1067	0.014	0.095	0.001	0.0933	0.0224	0.4746	0.084
29.5608	29:33:39	1.226	0.0479	0.2654	0.011	0.1858	0.0067	0.1096	0.0173	0.0957	0.0067	0.0922	0.0257	0.4831	0.0814
29.9781	29:58:41	1.2497	0.0476	0.2661	0.0073	0.1813	0.0049	0.1076	0.0167	0.0924	0.003	0.0867	0.0214	0.483	0.0841
30.3953	30:23:43	1.2764	0.0532	0.2682	0.0088	0.1762	0.0066	0.1035	0.014	0.0902	0.0013	0.0911	0.022	0.4791	0.0804
30.7286	30:43:43	1.2937	0.0574	0.2656	0.0067	0.1763	0.0092	0.1017	0.0168	0.0885	0.0043	0.0922	0.0229	0.4819	0.0803
31.1458	31:08:45	1.3148	0.0612	0.2616	0.0145	0.1774	0.0076	0.1016	0.0227	0.0871	0.0081	0.0911	0.023	0.4852	0.0806
31.5631	31:33:47	1.3375	0.0679	0.2589	0.0076	0.1777	0.0052	0.1035	0.0182	0.0838	0.0034	0.0859	0.0229	0.4853	0.0831
31.8964	31:53:47	1.3545	0.073	0.2543	0.0087	0.1764	0.007	0.1036	0.0164	0.0846	0.0051	0.0845	0.0231	0.4844	0.0846
32.3136	32:18:49	1.3829	0.0839	0.253	0.009	0.1748	0.0068	0.102	0.0171	0.0829	0.0045	0.0784	0.0162	0.4852	0.0823
32.7308	32:43:51	1.404	0.0909	0.2541	0.0149	0.1739	0.0092	0.1001	0.0174	0.0798	0.01	0.0826	0.0167	0.4837	0.0837
33.0644	33:03:52	1.4262	0.0951	0.2575	0.0093	0.1711	0.0031	0.0984	0.0142	0.0778	0.0021	0.0835	0.0179	0.4806	0.0852
33.4814	33:28:53	1.4425	0.0979	0.2532	0.0137	0.1722	0.0106	0.0976	0.0181	0.0756	0.0129	0.0829	0.0189	0.4851	0.0848
33.8986	33:53:55	1.4654	0.1031	0.253	0.0098	0.1685	0.0046	0.097	0.0145	0.0723	0.0085	0.0814	0.018	0.4804	0.08
34.2322	34:13:56	1.4859	0.1081	0.2541	0.0104	0.1676	0.0078	0.0955	0.0156	0.0708	0.0107	0.0828	0.0188	0.4827	0.0826
34.6489	34:38:56	1.5012	0.1088	0.2503	0.0154	0.1694	0.0093	0.0953	0.0192	0.0716	0.0146	0.083	0.0185	0.4813	0.086
35.0656	35:03:56	1.5227	0.1138	0.2508	0.0127	0.1674	0.0094	0.0937	0.0191	0.0708	0.0138	0.0831	0.0178	0.4775	0.084
35.3992	35:23:57	1.5423	0.1176	0.245	0.0122	0.1677	0.0082	0.0961	0.0175	0.0707	0.0133	0.0806	0.0204	0.4749	0.0869
35.8158	35:48:57	1.5662	0.1213	0.2409	0.0044	0.1693	0.0086	0.097	0.0171	0.0697	0.0108	0.0782	0.0215	0.473	0.0891
36.2328	36:13:58	1.5916	0.131	0.2443	0.004	0.1655	0.0049	0.0949	0.0155	0.0657	0.0077	0.0805	0.0201	0.4701	0.0847
36.5667	36:34:00	1.5992	0.1292	0.241	0.008	0.1669	0.0091	0.0942	0.0167	0.067	0.0132	0.0795	0.0203	0.4705	0.0884
36.9833	36:59:00	1.6165	0.1396	0.2391	0.0073	0.1658	0.007	0.0941	0.0178	0.0671	0.0131	0.0791	0.0199	0.4678	0.0877
37.4003	37:24:01	1.6339	0.1488	0.2435	0.0046	0.1634	0.0104	0.0917	0.0161	0.0637	0.0171	0.082	0.0217	0.4683	0.0849
37.7342	37:44:03	1.6552	0.1548	0.237	0.0006	0.1646	0.0065	0.0958	0.0156	0.0656	0.0102	0.0768	0.0218	0.4598	0.0838
38.1508	38:09:03	1.6677	0.1555	0.2366	0.0006	0.1645	0.0068	0.0938	0.0162	0.064	0.0117	0.0792	0.0209	0.4567	0.0844
38.5678	38:34:04	1.6798	0.1525	0.2342	0.0061	0.1639	0.0084	0.0921	0.0177	0.0647	0.014	0.0795	0.0218	0.4579	0.0853
38.9017	38:54:06	1.6964	0.1533	0.2338	0.0056	0.1627	0.0084	0.0929	0.0165	0.0647	0.0138	0.0779	0.0246	0.4519	0.0838
39.3186	39:19:07	1.708	0.1603	0.239	0.0027	0.158	0.009	0.087	0.0152	0.0584	0.0173	0.0822	0.0233	0.4566	0.0805
39.7356	39:44:08	1.727	0.1715	0.2319	0.0001	0.1624	0.0088	0.0903	0.0096	0.0617	0.0123	0.0767	0.0244	0.449	0.0832
40.0694	40:04:10	1.7413	0.1811	0.2369	0.0001	0.1596	0.0056	0.0848	0.0071	0.0584	0.0144	0.0807	0.0253	0.451	0.0804
40.4864	40:29:11	1.7576	0.1871	0.2343	0.0054	0.1597	0.011	0.0856	0.0114	0.0622	0.015	0.0761	0.025	0.4466	0.0826
40.9031	40:54:11	1.7725	0.1975	0.23	0.0037	0.1611	0.0096	0.0881	0.0095	0.0608	0.0152	0.0734	0.0256	0.4423	0.0794
41.2367	41:14:12	1.7818	0.2028	0.2279	0.0022	0.1599	0.0103	0.0867	0.0105	0.0603	0.014	0.0725	0.0258	0.4373	0.0771
41.6536	41:39:13	1.7916	0.1994	0.2306	0.0023	0.1575	0.0059	0.088	0.0104	0.0551	0.0123	0.0762	0.0263	0.4408	0.0783
42.0703	42:04:13	1.7939	0.199	0.2307	0.003	0.1525	0.0084	0.0832	0.0079	0.0559	0.014	0.0773	0.0277	0.4371	0.0782
42.4042	42:24:15	1.8033	0.1978	0.227	0.0011	0.1583	0.0088	0.0851	0.0131	0.0575	0.0148	0.074	0.0256	0.4276	0.079
42.9072	42:54:26	1.8121	0.1963	0.2241	0.0017	0.1562	0.0098	0.0856	0.0117	0.0573	0.0143	0.0732	0.0281	0.4227	0.0774
43.2406	43:14:26	1.8193	0.1991	0.2243	0.0018	0.154	0.0047	0.0866	0.0116	0.0545	0.0114	0.075	0.0258	0.4207	0.0759
43.5742	43:34:27	1.8202	0.1886	0.2293	0.002	0.152	0.0133	0.0818	0.0122	0.0554	0.0149	0.0759	0.0268	0.4167	0.0767
44.0747	44:04:29	1.8329	0.1981	0.224	0.0026	0.1536	0.0127	0.083	0.0092	0.0565	0.0135	0.071	0.0296	0.4088	0.0722
44.4083	44:24:30	1.8354	0.1895	0.2267	0.004	0.1496	0.0093	0.0788	0.0117	0.0522	0.0171	0.0754	0.0263	0.4132	0.0726
44.7417	44:44:30	1.8439	0.1967	0.2202	0.0013	0.1539	0.009	0.0833	0.0113	0.0545	0.0138	0.0696	0.0275	0.4074	0.0708
45.2419	45:14:31	1.8402	0.1982	0.2213	0.0035	0.1527	0.0108	0.0814	0.0122	0.0534	0.0145	0.0704	0.0282	0.4031	0.0723
45.5756	45:34:32	1.8362	0.1905	0.2199	0.001	0.1527	0.0114	0.0813	0.0107	0.0525	0.0146	0.0697	0.0267	0.3996	0.0717
45.9092	45:54:33	1.847	0.1857	0.2185	0.0006	0.1483	0.0031	0.083	0.0128	0.0492	0.0153	0.0704	0.0244	0.3989	0.0717
46.41	46:24:36	1.8629	0.1859	0.2184	0.0038	0.1494	0.0063	0.0811	0.0105	0.049	0.0111	0.0708	0.0273	0.3938	0.0746
46.7433	46:44:36	1.8789	0.1886	0.2163	0.0028	0.1496	0.0086	0.0801	0.0115	0.0518	0.0133	0.0665	0.0269	0.3899	0.0753
47.0769	47:04:37	1.8863	0.1914	0.2185	0.0023	0.1474	0.0036	0.0811	0.0121	0.0476	0.0118	0.0698	0.0286	0.3888	0.0743
47.5772	47:34:38	1.8893	0.1856	0.2132	0.0064	0.1499	0.0064	0.0818	0.0114	0.0488	0.0107	0.07	0.029	0.3845	0.0728
47.9108	47:54:39	1.8928	0.1844	0.2122	0.0052	0.1492	0.0098	0.08	0.0128	0.0494	0.0124	0.0675	0.0298	0.3813	0.0725
48.2444	48:14:40	1.8903	0.189	0.2122	0.0069	0.1482	0.0086	0.0794	0.0122	0.0478	0.0104	0.0701	0.0305	0.3808	0.0726
48.745	48:44:42	1.8967	0.1841	0.2178	0.0036	0.1466	0.006	0.0749	0.0143	0.0423	0.0125	0.0712	0.0277	0.3773	0.0741
49.0786	49:04:43	1.8999	0.1853	0.213	0.0092	0.1441	0.0141	0.0778	0.011	0.0492	0.0144	0.0647	0.0288	0.3713	0.0755
49.4122	49:24:44	1.898	0.1768	0.2131	0.0087	0.1472	0.006	0.078	0.0111	0.0455	0.0103	0.0677	0.03	0.3724	0.072
49.9128	49:54:46	1.9063	0.1737	0.2141	0.007	0.1427	0.0135	0.0758	0.0107	0.0476	0.0133	0.0664	0.0287	0.3647	0.0707
50.2464	50:14:47	1.9063	0.1641	0.2122	0.0086	0.1444	0.0042	0.0761	0.0114	0.0423	0.0099	0.0681	0.0307	0.3676	0.0707
50.58	50:34:48	1.9124	0.1642	0.209	0.0056	0.1463	0.0093	0.0757	0.0137	0.0458	0.0117	0.0651	0.031	0.3632	0.0702
51.0803	51:04:49	1.926	0.1545	0.2156	0.0047	0.1414	0.0124	0.0716	0.0122	0.0436	0.0158	0.0664	0.0253	0.3545	0.0707
51.4142	51:24:51	1.9309	0.1477	0.2086	0.007	0.1433	0.0069	0.0768	0.0124	0.0432	0.0105	0.0658	0.0279	0.358	0.0695
51.7478	51:44:52	1.9406	0.1463	0.2067	0.0095	0.1438	0.0068	0.0761	0.0129	0.0425	0.0083	0.0658	0.0286	0.3559	0.0695
52.2481	52:14:53	1.9435	0.1475	0.2082	0.0057	0.1423	0.0131	0.0737	0.0118	0.0374	0.0227	0.0616	0.0289	0.3503	0.0698
52.5817	52:34:54	1.9407	0.1428	0.2051	0.0068	0.1434	0.0109	0.0746	0.0113	0.0365	0.0206	0.0644	0.0295	0.3488	0.0698
52.9153	52:54:55	1.958	0.1517	0.21	0.0089	0.1387	0.0136	0.0711	0.0104	0.0372	0.0224	0.061	0.0311	0.3451	0.0714
53.4158	53:24:57	1.9661	0.1543	0.2038	0.0077	0.1413	0.0096	0.0724	0.0112	0.0361	0.0214	0.059	0.0273	0.3422	0.0679
53.7497	53:44:59	1.979	0.1482	0.2033	0.0093	0.14	0.011	0.0716	0.0118	0.0348	0.0216	0.0588	0.0279	0.3402	0.0686
54.0833	54:05:00	1.9852	0.1404	0.2048	0.0046	0.1404	0.0098	0.0711	0.0134	0.035	0.0208	0.058	0.0299	0.339	0.0693
54.5836	54:35:01	1.9893	0.1292	0.199	0.0082	0.1397	0.0097	0.0729	0.0136	0.0328	0.0191	0.0604	0.0299	0.3368	0.0697
54.9175	54:55:03	2.0015	0.1337	0.2033	0.0093	0.1365	0.004	0.0697	0.0103	0.0296	0.0187	0.0619	0.0279	0.3335	0.0709
55.2508	55:15:03	2.0099	0.1351	0.2048	0.0047	0.1358	0.0039	0.0692	0.0133	0.0266	0.0209	0.0626	0.0279	0.3329	0.0705
55.7511	55:45:04	2.0268	0.1422	0.2063	0.0071	0.1346	0.0091	0.0636	0.0105	0.0293	0.0247	0.063	0.0302	0.3278	0.0713
56.085	56:05:06	2.0342	0.141	0.1999	0.0062	0.1342	0.0029	0.0703	0.0112	0.0275	0.0222	0.0596	0.0283	0.3309	0.0701
56.4186	56:25:07	2.049	0.1399	0.2056	0.0093	0.1343	0.0125	0.0634	0.0094	0.0293	0.0243	0.06	0.0349	0.3252	0.0699
56.9194	56:55:10	2.0575	0.1199	0.1998	0.0076	0.1322	0.0043	0.0687	0.013	0.026	0.0204	0.0616	0.0325	0.3235	0.0683
57.2531	57:15:11	2.073	0.132	0.2031	0.0067	0.1341	0.0097	0.0626	0.0117	0.028	0.0209	0.0581	0.0342	0.3216	0.071
57.5869	57:35:13	2.0872	0.1223	0.2008	0.0113	0.1307	0.005	0.0657	0.0096	0.0258	0.0215	0.0592	0.0322	0.3189	0.0705
58.0869	58:05:13	2.0983	0.1173	0.1997	0.005	0.1322	0.0089	0.0653	0.0116	0.0291	0.0228	0.0546	0.0325	0.3228	0.0687
58.4206	58:25:14	2.1074	0.1021	0.2023	0.0061	0.1318	0.0076	0.0638	0.0136	0.0233	0.0205	0.0602	0.0324	0.315	0.0684
58.7542	58:45:15	2.1234	0.1015	0.2008	0.0094	0.1301	0.0043	0.065	0.0076	0.0238	0.0199	0.0606	0.0319	0.3143	0.0708
59.2547	59:15:17	2.135	0.1033	0.2012	0.0114	0.128	0.0046	0.0611	0.0079	0.0233	0.0216	0.0611	0.0333	0.3133	0.07
59.5883	59:35:18	2.1477	0.0996	0.2002	0.01	0.1291	0.0116	0.0618	0.0096	0.0267	0.0208	0.057	0.0349	0.3126	0.0701
59.9219	59:55:19	2.16	0.1039	0.198	0.0082	0.129	0.01	0.0638	0.0112	0.0274	0.0222	0.0559	0.0316	0.3119	0.0697
60.4222	60:25:20	2.178	0.1091	0.2005	0.009	0.1278	0.0068	0.0597	0.0106	0.0222	0.0227	0.0595	0.0307	0.3056	0.0693
60.7561	60:45:22	2.1842	0.1083	0.1983	0.007	0.1292	0.0115	0.0626	0.0102	0.0252	0.0209	0.0537	0.0313	0.3064	0.0697
61.0897	61:05:23	2.1984	0.0961	0.1965	0.007	0.1263	0.0038	0.0644	0.0112	0.0215	0.019	0.0595	0.0305	0.3015	0.0686
61.5903	61:35:25	2.2093	0.0777	0.1987	0.0101	0.126	0.0124	0.0594	0.0108	0.0246	0.0212	0.0549	0.0309	0.3023	0.0686
61.9239	61:55:26	2.2265	0.0688	0.1891	0.0091	0.1271	0.0065	0.0642	0.012	0.0237	0.0197	0.0569	0.029	0.3016	0.069
62.2575	62:15:27	2.2334	0.0704	0.1969	0.0104	0.1255	0.0121	0.06	0.0094	0.0238	0.021	0.0548	0.0314	0.2995	0.0696
62.7581	62:45:29	2.25	0.0621	0.1949	0.0092	0.1255	0.0116	0.0601	0.0117	0.0244	0.0213	0.0517	0.0307	0.2971	0.0707
63.0917	63:05:30	2.2656	0.0551	0.1915	0.0049	0.1259	0.0043	0.0635	0.0102	0.021	0.0183	0.0572	0.0304	0.2935	0.0712
63.4253	63:25:31	2.2786	0.0498	0.1888	0.0082	0.1277	0.0065	0.0619	0.0117	0.0204	0.0166	0.0565	0.0324	0.2909	0.0722
63.9258	63:55:33	2.3113	0.0648	0.196	0.0059	0.123	0.0104	0.0576	0.0105	0.0218	0.0207	0.0545	0.0324	0.2914	0.0697
64.2594	64:15:34	2.3301	0.0602	0.1948	0.008	0.1228	0.005	0.059	0.0087	0.019	0.0198	0.0578	0.0306	0.2882	0.0682
64.5931	64:35:35	2.3424	0.0619	0.1908	0.006	0.1222	0.0036	0.0609	0.0131	0.0154	0.0177	0.0575	0.0293	0.2842	0.0687
65.0939	65:05:38	2.3606	0.0579	0.188	0.0117	0.1227	0.0054	0.0614	0.0106	0.0182	0.015	0.0563	0.0278	0.2814	0.0681
65.4275	65:25:39	2.3744	0.0601	0.191	0.0073	0.1217	0.0046	0.0602	0.0116	0.0132	0.0143	0.0557	0.0281	0.2815	0.0689
65.7611	65:45:40	2.3777	0.0522	0.1856	0.0087	0.1238	0.0098	0.0595	0.0115	0.0176	0.0149	0.0541	0.0313	0.2786	0.0684
66.2611	66:15:40	2.3717	0.053	0.191	0.0067	0.121	0.0124	0.0573	0.0115	0.0176	0.0167	0.0502	0.029	0.2811	0.0659
66.5947	66:35:41	2.3808	0.0661	0.1888	0.0118	0.1168	0.0048	0.0582	0.0107	0.0147	0.0133	0.0541	0.0304	0.2755	0.0688
66.9283	66:55:42	2.3803	0.0619	0.1879	0.0029	0.1178	0.0069	0.0551	0.0128	0.0138	0.0161	0.0511	0.0324	0.2735	0.0657
67.4286	67:25:43	2.397	0.0645	0.1873	0.0108	0.1121	0.0063	0.053	0.0097	0.0154	0.0165	0.0446	0.0298	0.2721	0.0635
67.7622	67:45:44	2.4153	0.0628	0.1828	0.012	0.1119	0.001	0.0575	0.0118	0.0119	0.0102	0.0494	0.0282	0.2659	0.063
68.0958	68:05:45	2.4317	0.07	0.1848	0.0076	0.1119	0.0036	0.0523	0.0108	0.013	0.0157	0.0448	0.0303	0.2652	0.0633
68.5961	68:35:46	2.4561	0.0584	0.1786	0.0046	0.1085	0.0039	0.0568	0.0112	0.0101	0.012	0.0493	0.0291	0.2568	0.0617
68.9297	68:55:47	2.4791	0.068	0.1732	0.006	0.1122	0.0003	0.0558	0.0121	0.0128	0.0107	0.0474	0.0305	0.2559	0.0625
69.2633	69:15:48	2.4939	0.0675	0.1838	0.0051	0.1107	0.0027	0.0512	0.0102	0.0134	0.0161	0.0446	0.033	0.2575	0.0616
69.7639	69:45:50	2.523	0.0551	0.1801	0.0079	0.1082	0.0053	0.054	0.0093	0.0134	0.0156	0.0456	0.0297	0.2548	0.06
70.0978	70:05:52	2.5402	0.054	0.1765	0.0086	0.1092	0.0056	0.0533	0.0101	0.013	0.0143	0.0471	0.0301	0.2522	0.0595
70.4317	70:25:54	2.5527	0.058	0.1734	0.0024	0.1079	0.0022	0.055	0.0113	0.0144	0.014	0.0492	0.0301	0.2499	0.0598
70.9319	70:55:55	2.58	0.0585	0.1792	0.0039	0.107	0.0019	0.0527	0.0076	0.009	0.0156	0.0498	0.0303	0.2485	0.0585
71.2656	71:15:56	2.5825	0.058	0.1793	0.0031	0.1084	0.0004	0.0532	0.0118	0.007	0.0146	0.0497	0.0345	0.2474	0.0583
71.5992	71:35:57	2.5913	0.0557	0.1773	0.003	0.1035	0.0012	0.0517	0.0125	0.0106	0.0156	0.0472	0.0333	0.2458	0.0573
72.0997	72:05:59	2.6106	0.0608	0.1794	0.0013	0.1034	0.0045	0.0498	0.0098	0.0072	0.0124	0.0487	0.0346	0.2453	0.0565
72.4333	72:26:00	2.6233	0.0577	0.1754	0.0011	0.1016	0.0091	0.054	0.0101	0.0072	0.0121	0.0503	0.0318	0.2411	0.0567
72.7672	72:46:02	2.6327	0.0782	0.1787	0.0037	0.1016	0.0064	0.0515	0.0127	0.0055	0.014	0.0485	0.0337	0.2404	0.0601
73.2675	73:16:03	2.6459	0.0895	0.1732	0.011	0.0999	0.0007	0.0509	0.0088	0.0102	0.0144	0.0455	0.0305	0.2383	0.0577
73.6014	73:36:05	2.6561	0.1035	0.1778	0.0057	0.1016	0.0022	0.0471	0.011	0.0082	0.0147	0.0426	0.0327	0.2387	0.0566
73.935	73:56:06	2.6651	0.1055	0.1751	0.0024	0.0994	0.0009	0.0501	0.0144	0.0099	0.0152	0.044	0.0343	0.2344	0.0574
74.4353	74:26:07	2.6915	0.108	0.1729	0.0096	0.0981	0.0007	0.0502	0.0096	0.0096	0.0126	0.0437	0.0326	0.2336	0.0566
74.7689	74:46:08	2.7074	0.114	0.1746	0.0056	0.0991	0.0001	0.0494	0.0088	0.0093	0.0125	0.0424	0.0305	0.2333	0.0568
75.1028	75:06:10	2.7317	0.1132	0.1733	0.006	0.0991	0.0009	0.0502	0.0118	0.0093	0.0137	0.0435	0.0292	0.2291	0.0582
75.6033	75:36:12	2.7618	0.1231	0.1745	0.0047	0.0981	0.0091	0.0494	0.0096	0.0053	0.0095	0.0463	0.0293	0.2301	0.0574
75.9369	75:56:13	2.771	0.1308	0.1761	0.0072	0.0963	0.0005	0.0455	0.0095	0.0069	0.0128	0.0415	0.0302	0.2285	0.057
76.2706	76:16:14	2.7793	0.138	0.1763	0.0049	0.0967	0.0052	0.048	0.0097	0.0051	0.0148	0.0434	0.031	0.2283	0.0542
76.7708	76:46:15	2.8131	0.1389	0.1699	0.0039	0.0959	0.0084	0.0511	0.0102	0.0043	0.0095	0.0465	0.031	0.2241	0.0574
77.1044	77:06:16	2.823	0.1432	0.1695	0.0015	0.0981	0.004	0.0477	0.0142	0.0053	0.0118	0.0408	0.0344	0.2214	0.0566
77.4381	77:26:17	2.8401	0.1471	0.1731	0.0079	0.0945	0.0006	0.0457	0.0093	0.0064	0.0111	0.0397	0.0292	0.2196	0.0526
77.9386	77:56:19	2.8853	0.1496	0.1653	0.0045	0.0968	0.0048	0.0471	0.011	0.0047	0.0084	0.0452	0.0313	0.2155	0.054
78.2722	78:16:20	2.9072	0.1588	0.1696	0.0092	0.095	0.0061	0.0477	0.0082	0.0031	0.0112	0.0447	0.0284	0.2165	0.0529
78.6058	78:36:21	2.9246	0.162	0.1693	0.007	0.0936	0.001	0.0452	0.0084	0.0048	0.0134	0.0414	0.0282	0.2141	0.0508
79.1064	79:06:23	2.9648	0.1674	0.1658	0.0022	0.092	0.008	0.0484	0.009	0.0031	0.0103	0.0446	0.0301	0.2119	0.0532
79.44	79:26:24	2.988	0.1787	0.1712	0.0063	0.093	0.0074	0.0441	0.0143	-0.0011	0.0125	0.0408	0.0318	0.2139	0.053
79.7733	79:46:24	3.001	0.1747	0.173	0.0063	0.0922	0.0063	0.0415	0.0103	-0.0005	0.0149	0.0418	0.0281	0.212	0.0499
80.2736	80:16:25	3.0264	0.1739	0.168	0.0114	0.0902	0.0001	0.0437	0.0102	0.0028	0.0125	0.04	0.0296	0.2075	0.0513
80.6072	80:36:26	3.052	0.1767	0.1636	0.0073	0.0921	0.0052	0.0445	0.0086	0.0009	0.0067	0.0433	0.0314	0.2062	0.0515
80.9408	80:56:27	3.0636	0.1871	0.1688	0.004	0.0897	0.0086	0.0464	0.0115	-0.0035	0.0086	0.0424	0.0324	0.208	0.0531
81.4414	81:26:29	3.0895	0.2031	0.1694	0.0031	0.0886	0.0026	0.0426	0.0119	-0.0007	0.0155	0.0405	0.0353	0.2036	0.0525
81.775	81:46:30	3.1039	0.21	0.1667	0.0061	0.0896	0.0008	0.0427	0.0114	0.0012	0.0099	0.0416	0.0342	0.2018	0.0504
82.1086	82:06:31	3.122	0.2138	0.168	0.0076	0.0884	0.0006	0.0406	0.0088	0.0007	0.0107	0.0402	0.0351	0.201	0.0508
82.6094	82:36:34	3.1584	0.2191	0.1697	0.0078	0.0878	0.0066	0.0427	0.0062	-0.0023	0.0143	0.0406	0.0328	0.2023	0.0502
82.9428	82:56:34	3.1872	0.2312	0.1688	0.0069	0.0896	0.0073	0.0421	0.0114	-0.005	0.0101	0.0414	0.0403	0.2	0.0508
83.2764	83:16:35	3.2076	0.2379	0.1693	0.0052	0.0863	0.0031	0.0389	0.0097	-0.0024	0.0125	0.0406	0.0376	0.1978	0.0499
83.7769	83:46:37	3.2338	0.246	0.169	0.0085	0.0862	0.0066	0.0416	0.0065	-0.0035	0.0123	0.0393	0.0347	0.1994	0.0483
84.1106	84:06:38	3.2616	0.2654	0.168	0.007	0.0877	0.0079	0.0404	0.0107	-0.0055	0.0116	0.0429	0.0358	0.198	0.0491
84.4442	84:26:39	3.283	0.2795	0.1642	0.0109	0.087	0.0096	0.0446	0.0073	-0.0044	0.0065	0.0426	0.0359	0.1962	0.0501
84.9447	84:56:41	3.3285	0.2913	0.1629	0.0049	0.0881	0.0034	0.0419	0.0116	-0.0029	0.0091	0.0421	0.0388	0.192	0.0507
85.2783	85:16:42	3.3547	0.3002	0.1628	0.0114	0.0852	0.0017	0.0414	0.0101	-0.0026	0.0088	0.0412	0.0359	0.1905	0.0503
85.6119	85:36:43	3.3577	0.3073	0.1658	0.007	0.0851	0.0002	0.0371	0.0105	-0.0036	0.0109	0.0362	0.0369	0.1894	0.0504
86.1125	86:06:45	3.3838	0.3109	0.1676	0.0068	0.0823	0.0074	0.0381	0.0075	-0.0051	0.0108	0.0384	0.035	0.1884	0.0508
86.4458	86:26:45	3.4088	0.3176	0.1647	0.0062	0.0841	0.0016	0.0382	0.0116	-0.0058	0.0113	0.0357	0.0405	0.1852	0.0517
86.7794	86:46:46	3.4182	0.3047	0.16	0.0063	0.0851	0.0081	0.0413	0.01	-0.005	0.0053	0.0401	0.0354	0.1871	0.0529
87.2797	87:16:47	3.4532	0.3104	0.1637	0.0094	0.0829	0.001	0.039	0.0113	-0.0047	0.0068	0.0377	0.036	0.1815	0.052
87.6133	87:36:48	3.4614	0.3222	0.1655	0.0083	0.0831	0.0038	0.0372	0.007	-0.0084	0.012	0.0366	0.0352	0.1843	0.0504
87.9469	87:56:49	3.4778	0.3204	0.1595	0.0079	0.0846	0.0068	0.0397	0.0081	-0.0053	0.0042	0.0422	0.0369	0.1836	0.0533
88.4472	88:26:50	3.5101	0.3248	0.1639	0.0078	0.0829	0.0067	0.0376	0.0118	-0.0072	0.0099	0.0372	0.0339	0.1827	0.051
88.7808	88:46:51	3.5249	0.3298	0.1646	0.0083	0.0816	0.0012	0.0356	0.0093	-0.007	0.0106	0.034	0.039	0.1781	0.0524
89.1144	89:06:52	3.5467	0.332	0.1586	0.004	0.0851	0.0042	0.039	0.0112	-0.0055	0.007	0.0392	0.0378	0.1807	0.0527
89.6147	89:36:53	3.5539	0.346	0.1609	0.0042	0.0819	0.002	0.0378	0.0115	-0.0057	0.0082	0.0366	0.0372	0.1766	0.0525
89.9483	89:56:54	3.5811	0.3631	0.1621	0.0089	0.0805	0.0015	0.0354	0.0075	-0.0071	0.0068	0.0353	0.0358	0.175	0.0494
90.2819	90:16:55	3.578	0.3662	0.16	0.0077	0.0793	0.0001	0.0344	0.0091	-0.0077	0.0083	0.0332	0.0361	0.1741	0.0516
90.7825	90:46:57	3.6083	0.3671	0.155	0.007	0.0801	0.0047	0.0373	0.009	-0.0057	0.0059	0.0343	0.0366	0.1734	0.0527
91.1161	91:06:58	3.6283	0.373	0.1545	0.0089	0.0821	0.0057	0.0385	0.0114	-0.0092	0.0026	0.0356	0.035	0.1735	0.051
91.4494	91:26:58	3.6485	0.3705	0.1544	0.0055	0.081	0.0041	0.036	0.0097	-0.0087	0.0039	0.0372	0.0383	0.1723	0.0509
91.7831	91:46:59	3.6639	0.3723	0.159	0.006	0.078	0.0087	0.0388	0.0068	-0.0114	0.0051	0.0361	0.0371	0.1715	0.0524
