# Supplementary material for: Chelerythrine Chloride Downregulates β-Catenin and Inhibits Stem Cell Properties of Non-Small Cell Lung Carcinoma
Source: Molecules. 2020 Jan 6;25(1):224. doi: 10.3390/molecules25010224 (PMC6983151; doi:10.3390/molecules25010224)
Supplement: Supplementary file 1 [file molecules-25-00224-s001.zip › Spreadsheet S1-raw data for dose–response curve of chelerythrine chloride.xlsx]

## Sheet: CC 24 hr
		NCI-H1703							SK-LU-1							HLCSC							IMR-90
		N1			N2				N1			N2				N1			N2				N1			N2
	μg/mL	CI	%		CI	%		μg/mL	CI	%		CI	%		μg/mL	CI	%		CI	%		μg/mL	CI	%		CI	%
	untreated	2.0327	1		1.7593	1		untreated	1.6565	1		1.8211	1		untreated	4.2284	1		4.0487	1		untreated	1.4782	1		1.794	1
	1.56	1.5424	0.758794		1.4627	0.83141		1.56	1.5306	0.923996		1.7692	0.971501		1.56	4.469	1.0569		4.0476	0.999728		1.56	0.5348	0.361791		0.4349	0.242419
	3.13	1.2123	0.596399		0.9543	0.542432		3.13	0.7401	0.446785		1.0229	0.561693		3.13	2.3677	0.559952		2.5798	0.637192		3.13	0.1042	0.0704911		0.073	0.0406912
	6.25	0.1444	0.0710385		0.1235	0.0701984		6.25	0.0322	0.0194386		0.0225	0.0123552		6.25	0.1442	0.0341027		0.1928	0.0476202		6.25	0.0351	0.0237451		0.0612	0.0341137
	12.5	0.0927	0.0456044		0.1367	0.0777014		12.5	0.0292	0.0176275		0.0241	0.0132338		12.5	-0.0266	-0.0062908		-0.0284	-0.0070146		12.5	0.0259	0.0175213		0.086	0.0479376
	25	0.3058	0.15044		0.2291	0.130222		25	0.04	0.0241473		0.0455	0.0249849		25	0.1298	0.0306972		0.0498	0.0123002		25	0.0583	0.0394399		0.1576	0.0878484
	50	0.6238	0.306882		0.3746	0.212926		50	0.1046	0.0631452		0.0862	0.047334		50	0.4764	0.112667		0.8422	0.208017		50	0.0687	0.0464754		0.226	0.125975

## Sheet: CC 48 hr
		NCI-H1703							SK-LU-1							HLCSC							IMR-90
		N1			N2				N1			N2				N1			N2				N1			N2
	μg/mL	CI	%		CI	%		μg/mL	CI	%		CI	%		μg/mL	CI	%		CI	%		μg/mL	CI	%		CI	%
	untreated	2.7894	1		2.5443	1		untreated	2.1361	1		2.2235	1		untreated	7.5136	1		6.0453	1		untreated	2.1056	1		2.3745	1
	1.56	2.0673	0.741127		2.0355	0.800024		1.56	1.8275	0.855531		1.9963	0.897819		1.56	7.5437	1.00401		5.8531	0.968207		1.56	0.2976	0.141337		0.2799	0.117877
	3.13	1.5011	0.538144		1.0905	0.428605		3.13	0.9272	0.434062		1.1731	0.527592		3.13	5.0895	0.677372		4.1562	0.687509		3.13	0.0599	0.0284479		0.0538	0.0226574
	6.25	0.1115	0.0399728		0.0995	0.039107		6.25	0.0247	0.0115631		0.0154	0.00692602		6.25	0.2193	0.0291871		0.2931	0.0484839		6.25	0.0173	0.00821619		0.0193	0.00812803
	12.5	0.0333	0.0119381		0.1115	0.0438234		12.5	0.0179	0.00837976		0.012	0.0053969		12.5	-0.0884	-0.0117653		-0.0603	-0.00997469		12.5	0.0043	0.00204217		0.06	0.0252685
	25	0.2537	0.0909515		0.1898	0.0745981		25	0.0265	0.0124058		0.0294	0.0132224		25	0.0511	0.006801		-0.0012	-0.000198501		25	0.032	0.0151976		0.1235	0.0520109
	50	0.632	0.226572		0.388	0.152498		50	0.1016	0.0475633		0.0769	0.0345851		50	0.4586	0.061036		0.6461	0.106876		50	0.049	0.0232713		0.1847	0.0777848

## Sheet: CC 72 hr
		NCI-H1703							SK-LU-1							HLCSC							IMR-90
		N1			N2				N1			N2				N1			N2				N1			N2
	μg/mL	CI	%		CI	%		μg/mL	CI	%		CI	%		μg/mL	CI	%		CI	%		μg/mL	CI	%		CI	%
	untreated	3.5243	1		2.9591	1		untreated	2.6963	1		2.7164	1		untreated	9.9376	1		7.1816	1		untreated	3.3277	1		3.5539	1
	1.56	2.6662	0.756519		2.4	0.811057		1.56	2.2848	0.847383		2.4408	0.898542		1.56	9.5825	0.964267		7.141	0.994347		1.56	0.1132	0.0340175		0.1766	0.0496919
	3.13	1.7914	0.5083		1.2192	0.412017		3.13	1.1873	0.440344		1.4577	0.536629		3.13	7.8875	0.793703		5.5607	0.774298		3.13	0.029	0.00871473		0.0366	0.0102985
	6.25	0.062	0.0175921		0.0864	0.0291981		6.25	0.0251	0.00930905		0.0172	0.00633191		6.25	0.5711	0.0574686		0.4693	0.0653476		6.25	-0.0003	-9.01524e-05		-0.0057	-0.00160387
	12.5	-0.0103	-0.00292257		0.0856	0.0289277		12.5	0.0129	0.00478433		0.0024	0.000883522		12.5	-0.1296	-0.0130414		-0.0931	-0.0129637		12.5	-0.0129	-0.00387655		0.0378	0.0106362
	25	0.2125	0.0602957		0.1581	0.0534284		25	0.0188	0.00697252		0.0167	0.00614784		25	0.0041	0.000412574		-0.0193	-0.00268742		25	0.0162	0.00486823		0.0819	0.0230451
	50	0.6694	0.189938		0.3925	0.132642		50	0.0974	0.0361236		0.0674	0.0248123		50	0.4443	0.044709		0.5401	0.0752061		50	0.033	0.00991676		0.1609	0.0452742
