# Supplementary material for: Chelerythrine Chloride Downregulates β-Catenin and Inhibits Stem Cell Properties of Non-Small Cell Lung Carcinoma
Source: Molecules. 2020 Jan 6;25(1):224. doi: 10.3390/molecules25010224 (PMC6983151; doi:10.3390/molecules25010224)
Supplement: Supplementary file 1 [file molecules-25-00224-s001.zip › Spreadsheet S2-raw data for IC20, IC50 and IC80 values of chelerythrine chloride.xlsx]

## Sheet: IC20, IC50 and IC80 CC
	IC20 (μg/mL)												IC50 (μg/mL)												IC80 (μg/mL)
	NCI-H1703			SK-LU-1			HLCSC			IMR-90			NCI-H1703			SK-LU-1			HLCSC			IMR-90			NCI-H1703			SK-LU-1			HLCSC			IMR-90
	24 hr	48 hr	72 hr	24 hr	48 hr	72 hr	24 hr	48 hr	72 hr	24 hr	48 hr	72 hr	24 hr	48 hr	72 hr	24 hr	48 hr	72 hr	24 hr	48 hr	72 hr	24 hr	48 hr	72 hr	24 hr	48 hr	72 hr	24 hr	48 hr	72 hr	24 hr	48 hr	72 hr	24 hr	48 hr	72 hr
N1	1.88012	1.83501	1.92331	2.33694	2.14644	2.15041	2.48188	2.69132	3.09933	1.6625	0	1.55066	3.35	3.19	3.2	3.12	3.13	3.14	3.13	3.43	3.95	2.85	2.91	2.94	5.96902	5.54552	5.32417	4.16545	4.56426	4.58498	3.94737	4.37142	5.03415	4.88571	0	5.57415
N2	1.81839	1.79475	1.85719	2.3669	2.2013	2.21205	2.59289	2.76194	2.98948	1.015	0	1.27639	3.24	3.12	3.09	3.16	3.21	3.23	3.27	3.52	3.81	1.74	1.72	2.42	5.77302	5.42383	5.14115	4.21886	4.68092	4.71639	4.12393	4.48613	4.85572	2.98285	0	4.58824
Mean	1.84926	1.81488	1.89025	2.35192	2.17387	2.18123	2.53739	2.72663	3.04441	1.33875	0	1.41353	3.295	3.155	3.145	3.14	3.17	3.185	3.2	3.475	3.88	2.295	2.315	2.68	5.87102	5.48468	5.23266	4.19215	4.62259	4.65068	4.03565	4.42878	4.94494	3.93428	0	5.0812
SD	0.0436535	0.0284729	0.0467494	0.0211854	0.0387926	0.0435833	0.0784964	0.0499343	0.0776755	0.457852	0	0.193935	0.0777817	0.0494975	0.0777817	0.0282843	0.0565685	0.0636396	0.0989949	0.0636396	0.0989949	0.784889	0.841457	0.367696	0.138591	0.0860468	0.129413	0.0377618	0.0824899	0.0929255	0.124846	0.0811066	0.126166	1.34552	0	0.697139
