# Supplementary material for: Chelerythrine Chloride Downregulates β-Catenin and Inhibits Stem Cell Properties of Non-Small Cell Lung Carcinoma
Source: Molecules. 2020 Jan 6;25(1):224. doi: 10.3390/molecules25010224 (PMC6983151; doi:10.3390/molecules25010224)
Supplement: Supplementary file 1 [file molecules-25-00224-s001.zip › Spreadsheet S3-raw data for quantification of cell count with positive nuclear β-catenin after CC treatment.xlsx]

## Sheet: NCI-H1703
N1			positive	negative						N2			positive	negative						N3			positive	negative
untreated	well1	frame1	236	16	0.936508					untreated	well1	frame1	176	14	0.926316					untreated	well1	frame1	311	3	0.990446
		frame2	202	12	0.943925							frame2	389	5	0.98731							frame2	250	6	0.976562
		frame3	215	18	0.922747							frame3	194	27	0.877828							frame3	132	9	0.93617
		frame4	166	6	0.965116							frame4	207	21	0.907895							frame4	117	26	0.818182
		frame5	234	13	0.947368	0.943133						frame5	141	9	0.94	0.92787						frame5	159	31	0.836842	0.91164
	well2	frame1	270	40	0.870968						well2	frame1	285	10	0.966102						well2	frame1	216	6	0.972973
		frame2	347	8	0.977465							frame2	211	8	0.96347							frame2	222	6	0.973684
		frame3	160	40	0.8							frame3	264	17	0.939502							frame3	223	25	0.899194
		frame4	174	32	0.84466							frame4	228	17	0.930612							frame4	110	11	0.909091
		frame5	140	62	0.693069	0.837232						frame5	142	8	0.946667	0.949271						frame5	193	10	0.950739	0.941136
	well3	frame1	251	22	0.919414						well3	frame1	185	9	0.953608						well3	frame1	183	5	0.973404
		frame2	161	19	0.894444							frame2	280	11	0.962199							frame2	190	8	0.959596
		frame3	352	93	0.791011							frame3	227	16	0.934156							frame3	261	21	0.925532
		frame4	348	65	0.842615							frame4	288	17	0.944262							frame4	265	11	0.960145
		frame5	253	69	0.785714	0.84664	0.875668	0.0813942				frame5	234	12	0.95122	0.949089	0.942076	0.0260193				frame5	149	9	0.943038	0.952343	0.93504	0.0507729
CC 0.75	well1	frame1	1	81	0.0121951					CC 0.75	well1	frame1	9	83	0.0978261					CC 0.75	well1	frame1	7	114	0.0578512
		frame2	80	19	0.808081							frame2	1	72	0.0136986							frame2	1	88	0.011236
		frame3	1	202	0.00492611							frame3	6	100	0.0566038							frame3	5	142	0.0340136
		frame4	0	37	0							frame4	4	72	0.0526316							frame4	7	46	0.132075
		frame5	0	75	0	0.16504						frame5	9	26	0.257143	0.0955806						frame5	2	118	0.0166667	0.0503686
	well2	frame1	1	79	0.0125						well2	frame1	4	82	0.0465116						well2	frame1	14	65	0.177215
		frame2	1	78	0.0126582							frame2	4	46	0.08							frame2	2	151	0.0130719
		frame3	3	226	0.0131004							frame3	6	124	0.0461538							frame3	7	169	0.0397727
		frame4	7	261	0.0261194							frame4	16	162	0.0898876							frame4	11	331	0.0321637
		frame5	4	64	0.0588235	0.0246403						frame5	5	40	0.111111	0.0747328						frame5	8	88	0.0833333	0.0691114
	well3	frame1	2	68	0.0285714						well3	frame1	3	94	0.0309278						well3	frame1	1	57	0.0172414
		frame2	3	51	0.0555556							frame2	5	63	0.0735294							frame2	1	115	0.00862069
		frame3	27	102	0.209302							frame3	4	127	0.0305344							frame3	5	225	0.0217391
		frame4	16	217	0.0686695							frame4	4	109	0.0353982							frame4	3	263	0.0112782
		frame5	46	228	0.167883	0.105996	0.098559	0.205756				frame5	2	40	0.047619	0.0436018	0.0713051	0.0582623				frame5	7	79	0.0813953	0.0280549	0.0491783	0.0498623
CC 1.5	well1	frame1	36	46	0.439024					CC 1.5	well1	frame1	7	28	0.2					CC 1.5	well1	frame1	69	38	0.64486
		frame2	5	72	0.0649351							frame2	19	124	0.132867							frame2	73	75	0.493243
		frame3	46	139	0.248649							frame3	26	108	0.19403							frame3	72	28	0.72
		frame4	16	76	0.173913							frame4	13	49	0.209677							frame4	70	14	0.833333
		frame5	17	90	0.158879	0.21708						frame5	12	47	0.20339	0.187993						frame5	75	15	0.833333	0.704954
	well2	frame1	8	110	0.0677966						well2	frame1	9	51	0.15						well2	frame1	89	31	0.741667
		frame2	8	21	0.275862							frame2	7	115	0.057377							frame2	65	25	0.722222
		frame3	5	150	0.0322581							frame3	9	122	0.0687023							frame3	124	38	0.765432
		frame4	20	147	0.11976							frame4	7	142	0.0469799							frame4	49	41	0.544444
		frame5	17	72	0.191011	0.137338						frame5	8	51	0.135593	0.0917305						frame5	38	23	0.622951	0.679343
	well3	frame1	1	79	0.0125						well3	frame1	5	110	0.0434783						well3	frame1	61	34	0.642105
		frame2	2	75	0.025974							frame2	3	67	0.0428571							frame2	39	36	0.52
		frame3	5	128	0.037594							frame3	9	157	0.0542169							frame3	106	129	0.451064
		frame4	16	175	0.0837696							frame4	9	188	0.0456853							frame4	119	46	0.721212
		frame5	3	141	0.0208333	0.0361342	0.130184	0.120213				frame5	6	66	0.0833333	0.0539142	0.111213	0.0665008				frame5	30	28	0.517241	0.570325	0.651541	0.123848
CC 3	well1	frame1	51	6	0.894737					CC 3	well1	frame1	8	9	0.470588					CC 3	well1	frame1	77	15	0.836957
		frame2	16	0	1							frame2	7	3	0.7							frame2	77	18	0.810526
		frame3	17	3	0.85							frame3	10	4	0.714286							frame3	59	15	0.797297
		frame4	7	0	1							frame4	4	6	0.4							frame4	93	12	0.885714
		frame5	18	4	0.818182	0.912584						frame5	14	0	1	0.656975						frame5	95	11	0.896226	0.845344
	well2	frame1	62	4	0.939394						well2	frame1	9	5	0.642857						well2	frame1	103	7	0.936364
		frame2	19	4	0.826087							frame2	6	2	0.75							frame2	104	36	0.742857
		frame3	12	0	1							frame3	15	0	1							frame3	99	30	0.767442
		frame4	20	2	0.909091							frame4	5	0	1							frame4	79	2	0.975309
		frame5	16	1	0.941176	0.92315						frame5	7	2	0.777778	0.834127						frame5	78	44	0.639344	0.812263
	well3	frame1	9	3	0.75						well3	frame1	20	4	0.833333						well3	frame1	97	8	0.92381
		frame2	49	4	0.924528							frame2	4	1	0.8							frame2	71	8	0.898734
		frame3	29	2	0.935484							frame3	6	1	0.857143							frame3	84	8	0.913043
		frame4	26	0	1							frame4	9	4	0.692308							frame4	63	19	0.768293
		frame5	16	1	0.941176	0.910238	0.915324	0.0758519				frame5	6	2	0.75	0.786557	0.75922	0.174658				frame5	80	7	0.91954	0.884684	0.84743	0.0914021

## Sheet: SK-LU-1
N1			positive	negative						N2			positive	negative						N3			positive	negative
untreated	well1	frame1	136	49	0.735135					untreated	well1	frame1	86	6	0.934783					untreated	well1	frame1	118	4	0.967213
		frame2	105	36	0.744681							frame2	109	31	0.778571							frame2	102	10	0.910714
		frame3	99	34	0.744361							frame3	75	66	0.531915							frame3	133	18	0.880795
		frame4	143	66	0.684211							frame4	67	41	0.62037							frame4	128	13	0.907801
		frame5	94	38	0.712121	0.724102						frame5	67	27	0.712766	0.715681						frame5	76	9	0.894118	0.912128
	well2	frame1	114	34	0.77027						well2	frame1	87	28	0.756522						well2	frame1	103	8	0.927928
		frame2	104	66	0.611765							frame2	77	41	0.652542							frame2	121	7	0.945312
		frame3	97	46	0.678322							frame3	53	34	0.609195							frame3	140	23	0.858896
		frame4	110	53	0.674847							frame4	68	41	0.623853							frame4	113	2	0.982609
		frame5	102	43	0.703448	0.68773						frame5	46	12	0.793103	0.687043						frame5	94	8	0.921569	0.927263
	well3	frame1	81	20	0.80198						well3	frame1	74	23	0.762887						well3	frame1	104	8	0.928571
		frame2	68	65	0.511278							frame2	78	21	0.787879							frame2	102	6	0.944444
		frame3	121	67	0.643617							frame3	61	66	0.480315							frame3	125	12	0.912409
		frame4	136	119	0.533333							frame4	64	53	0.547009							frame4	133	2	0.985185
		frame5	76	20	0.791667	0.656375	0.689402	0.0858253				frame5	60	20	0.75	0.665618	0.689447	0.122003				frame5	106	4	0.963636	0.946849	0.928747	0.0366109
CC 0.75	well1	frame1	113	46	0.710692					CC 0.75	well1	frame1	64	13	0.831169					CC 0.75	well1	frame1	114	7	0.942149
		frame2	152	33	0.821622							frame2	95	17	0.848214							frame2	112	6	0.949153
		frame3	101	15	0.87069							frame3	56	14	0.8							frame3	105	16	0.867769
		frame4	87	37	0.701613							frame4	48	2	0.96							frame4	126	17	0.881119
		frame5	137	44	0.756906	0.772304						frame5	43	45	0.488636	0.785604						frame5	89	12	0.881188	0.904275
	well2	frame1	108	27	0.8						well2	frame1	81	24	0.771429						well2	frame1	91	14	0.866667
		frame2	83	29	0.741071							frame2	66	17	0.795181							frame2	92	10	0.901961
		frame3	155	49	0.759804							frame3	77	18	0.810526							frame3	100	3	0.970874
		frame4	97	40	0.708029							frame4	101	11	0.901786							frame4	111	17	0.867188
		frame5	133	37	0.782353	0.758251						frame5	103	23	0.81746	0.819276						frame5	74	9	0.891566	0.899651
	well3	frame1	80	42	0.655738						well3	frame1	75	9	0.892857						well3	frame1	66	5	0.929577
		frame2	111	33	0.770833							frame2	81	5	0.94186							frame2	76	10	0.883721
		frame3	141	54	0.723077							frame3	71	15	0.825581							frame3	90	5	0.947368
		frame4	123	47	0.723529							frame4	91	21	0.8125							frame4	82	7	0.921348
		frame5	71	22	0.763441	0.727324	0.752627	0.0534095				frame5	77	13	0.855556	0.865671	0.823517	0.107507				frame5	77	10	0.885057	0.913415	0.90578	0.0346297
CC 1.5	well1	frame1	19	38	0.333333					CC 1.5	well1	frame1	11	30	0.268293					CC 1.5	well1	frame1	15	46	0.245902
		frame2	23	35	0.396552							frame2	11	47	0.189655							frame2	14	70	0.166667
		frame3	16	36	0.307692							frame3	22	37	0.372881							frame3	5	40	0.111111
		frame4	32	17	0.653061							frame4	14	20	0.411765							frame4	12	39	0.235294
		frame5	20	34	0.37037	0.412202						frame5	19	76	0.2	0.288519						frame5	10	37	0.212766	0.194348
	well2	frame1	18	30	0.375						well2	frame1	11	29	0.275						well2	frame1	5	35	0.125
		frame2	21	60	0.259259							frame2	15	43	0.258621							frame2	15	26	0.365854
		frame3	24	43	0.358209							frame3	19	40	0.322034							frame3	7	43	0.14
		frame4	29	14	0.674419							frame4	24	26	0.48							frame4	14	27	0.341463
		frame5	22	27	0.44898	0.423173						frame5	20	39	0.338983	0.334928						frame5	11	30	0.268293	0.248122
	well3	frame1	15	31	0.326087						well3	frame1	14	38	0.269231						well3	frame1	7	33	0.175
		frame2	30	28	0.517241							frame2	5	47	0.0961538							frame2	10	47	0.175439
		frame3	16	59	0.213333							frame3	17	38	0.309091							frame3	11	36	0.234043
		frame4	17	15	0.53125							frame4	12	37	0.244898							frame4	6	21	0.222222
		frame5	22	38	0.366667	0.390916	0.408764	0.133368				frame5	18	57	0.24	0.231875	0.285107	0.0939676				frame5	8	43	0.156863	0.192713	0.211728	0.0739763
CC 3	well1	frame1	20	17	0.540541					CC 3	well1	frame1	20	22	0.47619					CC 3	well1	frame1	42	6	0.875
		frame2	26	22	0.541667							frame2	27	23	0.54							frame2	46	5	0.901961
		frame3	30	12	0.714286							frame3	16	7	0.695652							frame3	26	24	0.52
		frame4	33	31	0.515625							frame4	36	21	0.631579							frame4	21	9	0.7
		frame5	20	18	0.526316	0.567687						frame5	26	19	0.577778	0.58424						frame5	43	8	0.843137	0.76802
	well2	frame1	29	22	0.568627						well2	frame1	25	30	0.454545						well2	frame1	31	8	0.794872
		frame2	25	12	0.675676							frame2	28	15	0.651163							frame2	44	6	0.88
		frame3	21	24	0.466667							frame3	25	26	0.490196							frame3	47	14	0.770492
		frame4	58	68	0.460317							frame4	23	15	0.605263							frame4	33	56	0.370787
		frame5	31	13	0.704545	0.575167						frame5	25	32	0.438596	0.527953						frame5	35	9	0.795455	0.722321
	well3	frame1	35	31	0.530303						well3	frame1	18	22	0.45						well3	frame1	42	29	0.591549
		frame2	24	12	0.666667							frame2	25	20	0.555556							frame2	43	1	0.977273
		frame3	21	8	0.724138							frame3	28	23	0.54902							frame3	52	22	0.702703
		frame4	43	46	0.483146							frame4	27	23	0.54							frame4	44	55	0.444444
		frame5	37	16	0.698113	0.620473	0.587776	0.097552				frame5	23	30	0.433962	0.505707	0.5393	0.0821389				frame5	57	7	0.890625	0.721319	0.73722	0.180808

## Sheet: HLCSC
N1			positive	negative						N2			positive	negative						N3			positive	negative
untreated	well1	frame1	213	132	0.617391					untreated	well1	frame1	240	51	0.824742					untreated	well1	frame1	229	6	0.974468
		frame2	253	77	0.766667							frame2	233	61	0.792517							frame2	300	16	0.949367
		frame3	219	47	0.823308							frame3	160	87	0.647773							frame3	426	37	0.920086
		frame4	271	73	0.787791							frame4	327	146	0.691332							frame4	357	14	0.962264
		frame5	296	41	0.878338	0.774699						frame5	141	35	0.801136	0.7515						frame5	243	15	0.94186	0.949609
	well2	frame1	222	56	0.798561						well2	frame1	152	50	0.752475						well2	frame1	253	10	0.961977
		frame2	286	85	0.770889							frame2	302	110	0.73301							frame2	340	27	0.926431
		frame3	263	79	0.769006							frame3	191	90	0.679715							frame3	301	22	0.931889
		frame4	292	70	0.80663							frame4	213	34	0.862348							frame4	306	6	0.980769
		frame5	178	32	0.847619	0.798541						frame5	195	41	0.826271	0.770764						frame5	321	7	0.978659	0.955945
	well3	frame1	187	49	0.792373						well3	frame1	127	20	0.863946						well3	frame1	210	1	0.995261
		frame2	210	76	0.734266							frame2	245	84	0.744681							frame2	283	15	0.949664
		frame3	332	69	0.82793							frame3	201	64	0.758491							frame3	341	27	0.92663
		frame4	261	143	0.64604							frame4	235	74	0.760518							frame4	264	13	0.953069
		frame5	252	17	0.936803	0.787482	0.786907	0.0803629				frame5	160	56	0.740741	0.773675	0.765313	0.0639969				frame5	216	4	0.981818	0.961288	0.955614	0.0233749
CC 0.75	well1	frame1	347	66	0.840194					CC 0.75	well1	frame1	361	45	0.889163					CC 0.75	well1	frame1	405	19	0.955189
		frame2	269	71	0.791176							frame2	281	10	0.965636							frame2	445	40	0.917526
		frame3	261	30	0.896907							frame3	178	7	0.962162							frame3	380	16	0.959596
		frame4	287	62	0.82235							frame4	263	25	0.913194							frame4	423	17	0.961364
		frame5	149	26	0.851429	0.840411						frame5	106	4	0.963636	0.938758						frame5	253	11	0.958333	0.950401
	well2	frame1	301	81	0.787958						well2	frame1	357	45	0.88806						well2	frame1	423	43	0.907725
		frame2	321	82	0.796526							frame2	341	17	0.952514							frame2	374	35	0.914425
		frame3	280	62	0.818713							frame3	222	8	0.965217							frame3	198	2	0.99
		frame4	258	50	0.837662							frame4	284	28	0.910256							frame4	345	15	0.958333
		frame5	224	30	0.88189	0.82455						frame5	125	1	0.992063	0.941622						frame5	185	7	0.963542	0.946805
	well3	frame1	243	64	0.791531						well3	frame1	256	48	0.842105						well3	frame1	308	9	0.971609
		frame2	268	30	0.899329							frame2	368	32	0.92							frame2	566	59	0.9056
		frame3	287	45	0.864458							frame3	385	33	0.921053							frame3	521	66	0.887564
		frame4	276	54	0.836364							frame4	377	29	0.928571							frame4	461	36	0.927565
		frame5	180	23	0.8867	0.855676	0.840212	0.0392217				frame5	300	19	0.940439	0.910434	0.930271	0.0388671				frame5	384	21	0.948148	0.928097	0.941768	0.0294042
CC 1.5	well1	frame1	154	18	0.895349					CC 1.5	well1	frame1	218	19	0.919831					CC 1.5	well1	frame1	319	9	0.972561
		frame2	306	35	0.897361							frame2	273	15	0.947917							frame2	338	10	0.971264
		frame3	120	13	0.902256							frame3	120	4	0.967742							frame3	185	1	0.994624
		frame4	97	32	0.751938							frame4	90	13	0.873786							frame4	228	13	0.946058
		frame5	177	18	0.907692	0.870919						frame5	110	9	0.92437	0.926729						frame5	119	7	0.944444	0.96579
	well2	frame1	33	37	0.471429						well2	frame1	144	11	0.929032						well2	frame1	145	8	0.947712
		frame2	60	37	0.618557							frame2	272	22	0.92517							frame2	90	7	0.927835
		frame3	44	23	0.656716							frame3	88	6	0.93617							frame3	118	12	0.907692
		frame4	28	22	0.56							frame4	128	10	0.927536							frame4	117	4	0.966942
		frame5	74	42	0.637931	0.588927						frame5	129	17	0.883562	0.920294						frame5	113	9	0.92623	0.935282
	well3	frame1	117	58	0.668571						well3	frame1	182	10	0.947917						well3	frame1	199	8	0.961353
		frame2	70	46	0.603448							frame2	183	3	0.983871							frame2	143	9	0.940789
		frame3	44	31	0.586667							frame3	117	6	0.95122							frame3	168	6	0.965517
		frame4	78	60	0.565217							frame4	113	4	0.965812							frame4	102	19	0.842975
		frame5	59	38	0.608247	0.60643	0.688759	0.145382				frame5	100	9	0.917431	0.95325	0.933424	0.0295241				frame5	117	13	0.9	0.922127	0.941067	0.0371763
CC 3	well1	frame1	5	19	0.208333					CC 3	well1	frame1	10	33	0.232558					CC 3	well1	frame1	5	38	0.116279
		frame2	23	20	0.534884							frame2	5	44	0.102041							frame2	10	60	0.142857
		frame3	16	26	0.380952							frame3	14	44	0.241379							frame3	9	37	0.195652
		frame4	9	26	0.257143							frame4	15	14	0.517241							frame4	2	84	0.0232558
		frame5	6	37	0.139535	0.304169						frame5	13	55	0.191176	0.256879						frame5	15	100	0.130435	0.121696
	well2	frame1	5	14	0.263158						well2	frame1	9	26	0.257143						well2	frame1	1	67	0.0147059
		frame2	24	42	0.363636							frame2	14	43	0.245614							frame2	7	66	0.0958904
		frame3	0	26	0							frame3	20	40	0.333333							frame3	6	42	0.125
		frame4	5	20	0.2							frame4	24	46	0.342857							frame4	5	76	0.0617284
		frame5	12	47	0.20339	0.206037						frame5	19	140	0.119497	0.259689						frame5	8	11	0.421053	0.143675
	well3	frame1	19	16	0.542857						well3	frame1	13	45	0.224138						well3	frame1	5	69	0.0675676
		frame2	17	56	0.232877							frame2	18	45	0.285714							frame2	1	22	0.0434783
		frame3	9	40	0.183673							frame3	24	50	0.324324							frame3	5	54	0.0847458
		frame4	11	31	0.261905							frame4	12	81	0.129032							frame4	6	66	0.0833333
		frame5	9	69	0.115385	0.267339	0.259182	0.146388				frame5	16	87	0.15534	0.22371	0.246759	0.107145				frame5	10	17	0.37037	0.129899	0.131757	0.11749
