# Supplementary material for: Chelerythrine Chloride Downregulates β-Catenin and Inhibits Stem Cell Properties of Non-Small Cell Lung Carcinoma
Source: Molecules. 2020 Jan 6;25(1):224. doi: 10.3390/molecules25010224 (PMC6983151; doi:10.3390/molecules25010224)
Supplement: Supplementary file 1 [file molecules-25-00224-s001.zip › Spreadsheet S4-Cell viability, cytotoxicity and apoptosis after CC treatment as evaluated using ApoTox-Glo.xlsx]

## Sheet: Analysis
											divide by same averaged neg control for all value
	cell viability	exp. 1			exp. 2			exp. 3				cell viability	exp. 1			exp. 2			exp. 3			cell viab	exp. 1	exp. 2	exp. 3	average	SD
	1.5 μg/mL	51779	52394	49380	71215.7	76318.7	70878.7	47541.7	58288.7	55721.7		1.5 μg/mL	0.717528	0.726051	0.684284	0.986872	1.05759	0.982202	0.65881	0.807736	0.772164		0.709288	1.00889	0.746237	0.821471	0.163356
	3 μg/mL	19969	24901	28080	49283.7	48598.7	44185.7	27959.7	28204.7	27400.7		3 μg/mL	0.276721	0.345066	0.389119	0.682949	0.673457	0.612304	0.387452	0.390847	0.379705		0.336969	0.656237	0.386001	0.459736	0.171932
	6 μg/mL	5504	7786	13493	40415.7	41465.7	39243.7	17995.7	18751.7	14138.7		6 μg/mL	0.0762718	0.107895	0.186979	0.560061	0.574611	0.54382	0.249375	0.259852	0.195927		0.123715	0.559497	0.235051	0.306088	0.226409
	untreated	59701	67041	58682	86898.7	85264.7	80085.7	70961.7	69047.7	71784.7		untreated	0.827308	0.929022	0.813187	1.2042	1.18156	1.10979	0.983352	0.956829	0.994757		0.856505	1.16518	0.978313	1	0.155477
		61808			84083			70598
		72163
	cytotoxicity	exp. 1			exp. 2			exp. 3				cytotoxocity	exp. 1			exp. 2			exp. 3			cytox	exp. 1	exp. 2	exp. 3	average	SD
	1.5 μg/mL	36986.7	62449.7	54118.7	46037.7	51673.7	42030.7	81331	44873	71830		1.5 μg/mL	1.13747	1.92054	1.66434	1.41582	1.58914	1.29259	2.50121	1.38	2.20902		1.57412	1.43252	2.03008	1.6789	0.312258
	3 μg/mL	116615	129932	125524	99416.7	121759	103172	181576	183796	155357		3 μg/mL	3.58631	3.99585	3.86029	3.05741	3.7445	3.17289	5.58409	5.65236	4.77776		3.81415	3.32493	5.33807	4.15905	1.04995
	6 μg/mL	160644	162116	180946	196727	202908	207231	184725	185767	175368		6 μg/mL	4.94035	4.98562	5.56471	6.05003	6.24011	6.37306	5.68093	5.71298	5.39317		5.16356	6.22107	5.59569	5.66011	0.531689
	untreated	27274.7	27963.7	22906.7	42076.7	41634.7	39448.7	32906	29619	28820		untreated	0.83879	0.85998	0.704459	1.294	1.28041	1.21318	1.01197	0.910887	0.886315		0.801076	1.26253	0.936392	1	0.237213
		26048.3			41053.3			30448.3
		32516.7
	apoptosis	exp. 1			exp. 2			exp. 3				apoptosis	exp. 1			exp. 2			exp. 3			apop	exp. 1	exp. 2	exp. 3	average	SD
	1.5 μg/mL	69130	108481	110544	74501	46299	40679	169155	71133.7	125556		1.5 μg/mL	1.71186	2.6863	2.73739	1.84486	1.1465	1.00733	4.18876	1.76148	3.10912		2.37852	1.3329	3.01979	2.24373	0.851484
	3 μg/mL	221103	240625	150817	246130	272899	249572	195150	180625	245761		3 μg/mL	5.47515	5.95857	3.73467	6.09489	6.75777	6.18013	4.83247	4.47279	6.08575		5.05613	6.34426	5.13034	5.51024	0.723234
	6 μg/mL	7994	12239	13798	86030	90631	67408	11575.7	9963.67	9704.67		6 μg/mL	0.197955	0.303073	0.341678	2.13035	2.24429	1.66922	0.286647	0.246729	0.240316		0.280902	2.01462	0.257897	0.851139	1.00767
	untreated	45233	44444	36289	46113	43641	37403	37906.7	37435.7	34981.7		untreated	1.1201	1.10056	0.898621	1.14189	1.08068	0.926207	0.938679	0.927016	0.866247		1.03976	1.04959	0.910647	1	0.0775377
		41988.7			42385.7			36774.7
		40383
