# Supplementary material for: Chelerythrine Chloride Downregulates β-Catenin and Inhibits Stem Cell Properties of Non-Small Cell Lung Carcinoma
Source: Molecules. 2020 Jan 6;25(1):224. doi: 10.3390/molecules25010224 (PMC6983151; doi:10.3390/molecules25010224)
Supplement: Supplementary file 1 [file molecules-25-00224-s001.zip › Spreadsheet S5-dose–response of CC in spheroid vs monolayer model of NCI-H1703.xlsx]

## Sheet: Sheet1
monolayer
μg/mL		N1			average		N2			average		N3			average
1.56		0.3029	0.275192	0.188159	0.255417		0.306523	0.190435	0.344814	0.280591		0.26887	0.254196	0.298465	0.273844
3.13		0.355718	0.443925	0.453199	0.417614		0.276218	0.338923	0.396208	0.337116		0.560357	0.652931	0.627125	0.613471
6.25		0.00411381	0.00611547	0.0137773	0.00800221		0.189374	0.122637	0.275717	0.195909		0.0033599	0.00389795	0.00469565	0.0039845
12.5		0.000727256	0.000909767	0.00166381	0.00110028		0.00412153	0.00605786	0.00430779	0.00482906		0.00122889	0.00144959	0.00252418	0.00173422
25		0.00062532	0.000729448	0.00119529	0.000850018		0.000690784	0.000861104	0.00128651	0.000946132		0.00102261	0.00121438	0.0020382	0.00142506
50		0.000486768	0.000652501	0.000780568	0.000639946		0.000659097	0.000779754	0.000921751	0.000786867		0.00102953	0.0011932	0.00130935	0.00117736
spheroid
μg/mL		N1			average		N2			average		N3			average
1.56		0.738045	0.853583	1.1012	0.897609		0.713693	0.878737	0.929156	0.840529		0.845474	1.07822	1.03439	0.986029
3.13		0.633265	0.556378	0.61553	0.601724		0.324364	0.533651	0.340053	0.399356		0.0422272	0.45436	0.018312	0.171633
6.25		0.0103478	0.0070492	0.00710501	0.00816732		0.00377376	0.0082551	0.00779435	0.00660774		0.00342714	0.00304315	0.00263995	0.00303675
12.5		0.00155072	0.00148496	0.00233978	0.00179182		0.00117547	0.00149338	0.00193685	0.00153523		0.00159626	0.00163404	0.00211575	0.00178202
25		0.00124331	0.00132102	0.0013793	0.00131455		0.00110097	0.00117474	0.00126555	0.00118042		0.00133436	0.00117262	0.00157697	0.00136131
50		0.00121709	0.00125942	0.00131234	0.00126295		0.00105622	0.00111069	0.00110464	0.00109052		0.00118694	0.00119625	0.00149881	0.001294
